# Supplementary material for: Combined Genome, Transcriptome and Metabolome Analysis in the Diagnosis of Childhood Cerebellar Ataxia
Source: Int J Mol Sci. 2021 Mar 15;22(6):2990. doi: 10.3390/ijms22062990 (PMC8002209; doi:10.3390/ijms22062990)
Supplement: Supplementary file 1 [file ijms-22-02990-s001.zip]

Archive with 2 entries (2 files):
- Suppl material.docx
- Suppl tables S1-S3.xlsx
