# Supplementary material for: Combined Genome, Transcriptome and Metabolome Analysis in the Diagnosis of Childhood Cerebellar Ataxia
Source: Int J Mol Sci. 2021 Mar 15;22(6):2990. doi: 10.3390/ijms22062990 (PMC8002209; doi:10.3390/ijms22062990)
Supplement: Supplementary file 1 [file ijms-22-02990-s001.zip › Suppl tables S1-S3.xlsx]

## Sheet: Table S1_RNASeq
	Supplementary Table S1. Differential gene expression analysis of our patient's RNA-seq data.
gene	log2FoldChange	gene_biotype	external_gene_name	description
ENSG00000002586	5.49723	protein_coding	CD99	CD99 molecule (Xg blood group) [Source:HGNC Symbol;Acc:HGNC:7082]
ENSG00000002834	5.15756	protein_coding	LASP1	LIM and SH3 protein 1 [Source:HGNC Symbol;Acc:HGNC:6513]
ENSG00000004059	5.7817	protein_coding	ARF5	ADP ribosylation factor 5 [Source:HGNC Symbol;Acc:HGNC:658]
ENSG00000004975	7.95903	protein_coding	DVL2	dishevelled segment polarity protein 2 [Source:HGNC Symbol;Acc:HGNC:3086]
ENSG00000005022	6.15755	protein_coding	SLC25A5	solute carrier family 25 member 5 [Source:HGNC Symbol;Acc:HGNC:10991]
ENSG00000005238	7.82975	protein_coding	FAM214B	family with sequence similarity 214 member B [Source:HGNC Symbol;Acc:HGNC:25666]
ENSG00000005884	7.72308	protein_coding	ITGA3	integrin subunit alpha 3 [Source:HGNC Symbol;Acc:HGNC:6139]
ENSG00000006282	6.6613	protein_coding	SPATA20	spermatogenesis associated 20 [Source:HGNC Symbol;Acc:HGNC:26125]
ENSG00000006327	7.47676	protein_coding	TNFRSF12A	TNF receptor superfamily member 12A [Source:HGNC Symbol;Acc:HGNC:18152]
ENSG00000006459	-5.02128	protein_coding	KDM7A	lysine demethylase 7A [Source:HGNC Symbol;Acc:HGNC:22224]
ENSG00000006712	8.54943	protein_coding	PAF1	PAF1 homolog, Paf1/RNA polymerase II complex component [Source:HGNC Symbol;Acc:HGNC:25459]
ENSG00000007202	5.82557	protein_coding	KIAA0100	KIAA0100 [Source:HGNC Symbol;Acc:HGNC:28960]
ENSG00000008988	5.96478	protein_coding	RPS20	ribosomal protein S20 [Source:HGNC Symbol;Acc:HGNC:10405]
ENSG00000010256	6.39708	protein_coding	UQCRC1	ubiquinol-cytochrome c reductase core protein I [Source:HGNC Symbol;Acc:HGNC:12585]
ENSG00000010292	8.45993	protein_coding	NCAPD2	non-SMC condensin I complex subunit D2 [Source:HGNC Symbol;Acc:HGNC:24305]
ENSG00000011304	5.69377	protein_coding	PTBP1	polypyrimidine tract binding protein 1 [Source:HGNC Symbol;Acc:HGNC:9583]
ENSG00000011451	7.96292	protein_coding	WIZ	widely interspaced zinc finger motifs [Source:HGNC Symbol;Acc:HGNC:30917]
ENSG00000011485	8.27238	protein_coding	PPP5C	protein phosphatase 5 catalytic subunit [Source:HGNC Symbol;Acc:HGNC:9322]
ENSG00000012061	6.26744	protein_coding	ERCC1	ERCC excision repair 1, endonuclease non-catalytic subunit [Source:HGNC Symbol;Acc:HGNC:3433]
ENSG00000012822	5.29341	protein_coding	CALCOCO1	calcium binding and coiled-coil domain 1 [Source:HGNC Symbol;Acc:HGNC:29306]
ENSG00000013016	5.63827	protein_coding	EHD3	EH domain containing 3 [Source:HGNC Symbol;Acc:HGNC:3244]
ENSG00000013364	6.72607	protein_coding	MVP	major vault protein [Source:HGNC Symbol;Acc:HGNC:7531]
ENSG00000013810	8.17798	protein_coding	TACC3	transforming acidic coiled-coil containing protein 3 [Source:HGNC Symbol;Acc:HGNC:11524]
ENSG00000014216	5.1319	protein_coding	CAPN1	calpain 1 [Source:HGNC Symbol;Acc:HGNC:1476]
ENSG00000015676	6.30305	protein_coding	NUDCD3	NudC domain containing 3 [Source:HGNC Symbol;Acc:HGNC:22208]
ENSG00000021762	7.90192	protein_coding	OSBPL5	oxysterol binding protein like 5 [Source:HGNC Symbol;Acc:HGNC:16392]
ENSG00000022277	5.56685	protein_coding	RTFDC1	replication termination factor 2 domain containing 1 [Source:HGNC Symbol;Acc:HGNC:15890]
ENSG00000023191	5.58446	protein_coding	RNH1	ribonuclease/angiogenin inhibitor 1 [Source:HGNC Symbol;Acc:HGNC:10074]
ENSG00000024422	5.18688	protein_coding	EHD2	EH domain containing 2 [Source:HGNC Symbol;Acc:HGNC:3243]
ENSG00000030582	6.73356	protein_coding	GRN	granulin precursor [Source:HGNC Symbol;Acc:HGNC:4601]
ENSG00000033050	6.45442	protein_coding	ABCF2	ATP binding cassette subfamily F member 2 [Source:HGNC Symbol;Acc:HGNC:71]
ENSG00000033100	6.94459	protein_coding	CHPF2	chondroitin polymerizing factor 2 [Source:HGNC Symbol;Acc:HGNC:29270]
ENSG00000033867	-5.31473	protein_coding	SLC4A7	solute carrier family 4 member 7 [Source:HGNC Symbol;Acc:HGNC:11033]
ENSG00000034152	6.72292	protein_coding	MAP2K3	mitogen-activated protein kinase kinase 3 [Source:HGNC Symbol;Acc:HGNC:6843]
ENSG00000034510	6.31875	protein_coding	TMSB10	thymosin beta 10 [Source:HGNC Symbol;Acc:HGNC:11879]
ENSG00000037241	7.96524	protein_coding	RPL26L1	ribosomal protein L26 like 1 [Source:HGNC Symbol;Acc:HGNC:17050]
ENSG00000042445	8.32161	protein_coding	RETSAT	retinol saturase [Source:HGNC Symbol;Acc:HGNC:25991]
ENSG00000042753	7.20173	protein_coding	AP2S1	adaptor related protein complex 2 sigma 1 subunit [Source:HGNC Symbol;Acc:HGNC:565]
ENSG00000044090	8.18598	protein_coding	CUL7	cullin 7 [Source:HGNC Symbol;Acc:HGNC:21024]
ENSG00000048052	-6.02602	protein_coding	HDAC9	histone deacetylase 9 [Source:HGNC Symbol;Acc:HGNC:14065]
ENSG00000049130	-4.97017	protein_coding	KITLG	KIT ligand [Source:HGNC Symbol;Acc:HGNC:6343]
ENSG00000049239	6.19641	protein_coding	H6PD	hexose-6-phosphate dehydrogenase/glucose 1-dehydrogenase [Source:HGNC Symbol;Acc:HGNC:4795]
ENSG00000050165	6.02643	protein_coding	DKK3	dickkopf WNT signaling pathway inhibitor 3 [Source:HGNC Symbol;Acc:HGNC:2893]
ENSG00000051128	8.56995	protein_coding	HOMER3	homer scaffolding protein 3 [Source:HGNC Symbol;Acc:HGNC:17514]
ENSG00000054116	6.29173	protein_coding	TRAPPC3	trafficking protein particle complex 3 [Source:HGNC Symbol;Acc:HGNC:19942]
ENSG00000054148	8.29042	protein_coding	PHPT1	phosphohistidine phosphatase 1 [Source:HGNC Symbol;Acc:HGNC:30033]
ENSG00000057149	-11.2426	protein_coding	SERPINB3	serpin family B member 3 [Source:HGNC Symbol;Acc:HGNC:10569]
ENSG00000060971	8.19194	protein_coding	ACAA1	acetyl-CoA acyltransferase 1 [Source:HGNC Symbol;Acc:HGNC:82]
ENSG00000062582	6.2739	protein_coding	MRPS24	mitochondrial ribosomal protein S24 [Source:HGNC Symbol;Acc:HGNC:14510]
ENSG00000063177	6.26522	protein_coding	RPL18	ribosomal protein L18 [Source:HGNC Symbol;Acc:HGNC:10310]
ENSG00000063244	6.00044	protein_coding	U2AF2	U2 small nuclear RNA auxiliary factor 2 [Source:HGNC Symbol;Acc:HGNC:23156]
ENSG00000063660	6.09083	protein_coding	GPC1	glypican 1 [Source:HGNC Symbol;Acc:HGNC:4449]
ENSG00000064601	6.46947	protein_coding	CTSA	cathepsin A [Source:HGNC Symbol;Acc:HGNC:9251]
ENSG00000064666	6.47378	protein_coding	CNN2	calponin 2 [Source:HGNC Symbol;Acc:HGNC:2156]
ENSG00000065427	6.22692	protein_coding	KARS	lysyl-tRNA synthetase [Source:HGNC Symbol;Acc:HGNC:6215]
ENSG00000066117	7.98753	protein_coding	SMARCD1	SWI/SNF related, matrix associated, actin dependent regulator of chromatin, subfamily d, member 1 [Source:HGNC Symbol;Acc:HGNC:11106]
ENSG00000066135	7.85086	protein_coding	KDM4A	lysine demethylase 4A [Source:HGNC Symbol;Acc:HGNC:22978]
ENSG00000067225	5.57702	protein_coding	PKM	pyruvate kinase, muscle [Source:HGNC Symbol;Acc:HGNC:9021]
ENSG00000067829	7.84666	protein_coding	IDH3G	isocitrate dehydrogenase 3 (NAD(+)) gamma [Source:HGNC Symbol;Acc:HGNC:5386]
ENSG00000068323	6.82189	protein_coding	TFE3	transcription factor binding to IGHM enhancer 3 [Source:HGNC Symbol;Acc:HGNC:11752]
ENSG00000069431	-4.97625	protein_coding	ABCC9	ATP binding cassette subfamily C member 9 [Source:HGNC Symbol;Acc:HGNC:60]
ENSG00000069667	-6.06847	protein_coding	RORA	RAR related orphan receptor A [Source:HGNC Symbol;Acc:HGNC:10258]
ENSG00000071127	6.78907	protein_coding	WDR1	WD repeat domain 1 [Source:HGNC Symbol;Acc:HGNC:12754]
ENSG00000072163	6.25817	protein_coding	LIMS2	LIM zinc finger domain containing 2 [Source:HGNC Symbol;Acc:HGNC:16084]
ENSG00000072310	6.76215	protein_coding	SREBF1	sterol regulatory element binding transcription factor 1 [Source:HGNC Symbol;Acc:HGNC:11289]
ENSG00000072778	4.96266	protein_coding	ACADVL	acyl-CoA dehydrogenase, very long chain [Source:HGNC Symbol;Acc:HGNC:92]
ENSG00000072786	8.08483	protein_coding	STK10	serine/threonine kinase 10 [Source:HGNC Symbol;Acc:HGNC:11388]
ENSG00000073578	6.56645	protein_coding	SDHA	succinate dehydrogenase complex flavoprotein subunit A [Source:HGNC Symbol;Acc:HGNC:10680]
ENSG00000073756	-5.74316	protein_coding	PTGS2	prostaglandin-endoperoxide synthase 2 [Source:HGNC Symbol;Acc:HGNC:9605]
ENSG00000074071	8.16455	protein_coding	MRPS34	mitochondrial ribosomal protein S34 [Source:HGNC Symbol;Acc:HGNC:16618]
ENSG00000074416	6.13054	protein_coding	MGLL	monoglyceride lipase [Source:HGNC Symbol;Acc:HGNC:17038]
ENSG00000074800	5.30101	protein_coding	ENO1	enolase 1 [Source:HGNC Symbol;Acc:HGNC:3350]
ENSG00000074842	7.34787	protein_coding	MYDGF	myeloid derived growth factor [Source:HGNC Symbol;Acc:HGNC:16948]
ENSG00000075223	-5.22695	protein_coding	SEMA3C	semaphorin 3C [Source:HGNC Symbol;Acc:HGNC:10725]
ENSG00000075624	6.31345	protein_coding	ACTB	actin beta [Source:HGNC Symbol;Acc:HGNC:132]
ENSG00000075785	4.78355	protein_coding	RAB7A	RAB7A, member RAS oncogene family [Source:HGNC Symbol;Acc:HGNC:9788]
ENSG00000076706	8.48823	protein_coding	MCAM	melanoma cell adhesion molecule [Source:HGNC Symbol;Acc:HGNC:6934]
ENSG00000077235	6.22382	protein_coding	GTF3C1	general transcription factor IIIC subunit 1 [Source:HGNC Symbol;Acc:HGNC:4664]
ENSG00000077942	5.57598	protein_coding	FBLN1	fibulin 1 [Source:HGNC Symbol;Acc:HGNC:3600]
ENSG00000078177	-5.42387	protein_coding	N4BP2	NEDD4 binding protein 2 [Source:HGNC Symbol;Acc:HGNC:29851]
ENSG00000078808	5.27958	protein_coding	SDF4	stromal cell derived factor 4 [Source:HGNC Symbol;Acc:HGNC:24188]
ENSG00000078902	8.14006	protein_coding	TOLLIP	toll interacting protein [Source:HGNC Symbol;Acc:HGNC:16476]
ENSG00000079805	6.25071	protein_coding	DNM2	dynamin 2 [Source:HGNC Symbol;Acc:HGNC:2974]
ENSG00000080189	7.93314	protein_coding	SLC35C2	solute carrier family 35 member C2 [Source:HGNC Symbol;Acc:HGNC:17117]
ENSG00000083845	6.41634	protein_coding	RPS5	ribosomal protein S5 [Source:HGNC Symbol;Acc:HGNC:10426]
ENSG00000084207	6.53405	protein_coding	GSTP1	glutathione S-transferase pi 1 [Source:HGNC Symbol;Acc:HGNC:4638]
ENSG00000084623	7.86069	protein_coding	EIF3I	eukaryotic translation initiation factor 3 subunit I [Source:HGNC Symbol;Acc:HGNC:3272]
ENSG00000084636	5.47885	protein_coding	COL16A1	collagen type XVI alpha 1 chain [Source:HGNC Symbol;Acc:HGNC:2193]
ENSG00000084652	5.38656	protein_coding	TXLNA	taxilin alpha [Source:HGNC Symbol;Acc:HGNC:30685]
ENSG00000085365	-5.31149	protein_coding	SCAMP1	secretory carrier membrane protein 1 [Source:HGNC Symbol;Acc:HGNC:10563]
ENSG00000085662	7.42902	protein_coding	AKR1B1	aldo-keto reductase family 1 member B [Source:HGNC Symbol;Acc:HGNC:381]
ENSG00000086015	8.22207	protein_coding	MAST2	microtubule associated serine/threonine kinase 2 [Source:HGNC Symbol;Acc:HGNC:19035]
ENSG00000086289	8.44391	protein_coding	EPDR1	ependymin related 1 [Source:HGNC Symbol;Acc:HGNC:17572]
ENSG00000086504	8.40732	protein_coding	MRPL28	mitochondrial ribosomal protein L28 [Source:HGNC Symbol;Acc:HGNC:14484]
ENSG00000087077	6.01372	protein_coding	TRIP6	thyroid hormone receptor interactor 6 [Source:HGNC Symbol;Acc:HGNC:12311]
ENSG00000087086	8.24512	protein_coding	FTL	ferritin light chain [Source:HGNC Symbol;Acc:HGNC:3999]
ENSG00000087087	6.37472	protein_coding	SRRT	serrate, RNA effector molecule [Source:HGNC Symbol;Acc:HGNC:24101]
ENSG00000087111	8.11376	protein_coding	PIGS	phosphatidylinositol glycan anchor biosynthesis class S [Source:HGNC Symbol;Acc:HGNC:14937]
ENSG00000088256	6.19106	protein_coding	GNA11	G protein subunit alpha 11 [Source:HGNC Symbol;Acc:HGNC:4379]
ENSG00000089009	5.50505	protein_coding	RPL6	ribosomal protein L6 [Source:HGNC Symbol;Acc:HGNC:10362]
ENSG00000089154	6.69467	protein_coding	GCN1	GCN1, eIF2 alpha kinase activator homolog [Source:HGNC Symbol;Acc:HGNC:4199]
ENSG00000089157	7.74667	protein_coding	RPLP0	ribosomal protein lateral stalk subunit P0 [Source:HGNC Symbol;Acc:HGNC:10371]
ENSG00000089248	6.41575	protein_coding	ERP29	endoplasmic reticulum protein 29 [Source:HGNC Symbol;Acc:HGNC:13799]
ENSG00000089327	7.07255	protein_coding	FXYD5	FXYD domain containing ion transport regulator 5 [Source:HGNC Symbol;Acc:HGNC:4029]
ENSG00000089597	5.18969	protein_coding	GANAB	glucosidase II alpha subunit [Source:HGNC Symbol;Acc:HGNC:4138]
ENSG00000089685	8.16994	protein_coding	BIRC5	baculoviral IAP repeat containing 5 [Source:HGNC Symbol;Acc:HGNC:593]
ENSG00000089693	6.53552	protein_coding	MLF2	myeloid leukemia factor 2 [Source:HGNC Symbol;Acc:HGNC:7126]
ENSG00000090273	5.65461	protein_coding	NUDC	nuclear distribution C, dynein complex regulator [Source:HGNC Symbol;Acc:HGNC:8045]
ENSG00000090339	8.01472	protein_coding	ICAM1	intercellular adhesion molecule 1 [Source:HGNC Symbol;Acc:HGNC:5344]
ENSG00000090581	8.25475	protein_coding	GNPTG	N-acetylglucosamine-1-phosphate transferase gamma subunit [Source:HGNC Symbol;Acc:HGNC:23026]
ENSG00000091039	-5.10764	protein_coding	OSBPL8	oxysterol binding protein like 8 [Source:HGNC Symbol;Acc:HGNC:16396]
ENSG00000091640	8.45773	protein_coding	SPAG7	sperm associated antigen 7 [Source:HGNC Symbol;Acc:HGNC:11216]
ENSG00000092010	5.78461	protein_coding	PSME1	proteasome activator subunit 1 [Source:HGNC Symbol;Acc:HGNC:9568]
ENSG00000092330	7.84835	protein_coding	TINF2	TERF1 interacting nuclear factor 2 [Source:HGNC Symbol;Acc:HGNC:11824]
ENSG00000092621	6.66727	protein_coding	PHGDH	phosphoglycerate dehydrogenase [Source:HGNC Symbol;Acc:HGNC:8923]
ENSG00000092820	5.30891	protein_coding	EZR	ezrin [Source:HGNC Symbol;Acc:HGNC:12691]
ENSG00000092841	7.1933	protein_coding	MYL6	myosin light chain 6 [Source:HGNC Symbol;Acc:HGNC:7587]
ENSG00000095321	7.90758	protein_coding	CRAT	carnitine O-acetyltransferase [Source:HGNC Symbol;Acc:HGNC:2342]
ENSG00000095574	-4.92805	protein_coding	IKZF5	IKAROS family zinc finger 5 [Source:HGNC Symbol;Acc:HGNC:14283]
ENSG00000096433	8.39989	protein_coding	ITPR3	inositol 1,4,5-trisphosphate receptor type 3 [Source:HGNC Symbol;Acc:HGNC:6182]
ENSG00000097021	8.28298	protein_coding	ACOT7	acyl-CoA thioesterase 7 [Source:HGNC Symbol;Acc:HGNC:24157]
ENSG00000099341	5.53764	protein_coding	PSMD8	proteasome 26S subunit, non-ATPase 8 [Source:HGNC Symbol;Acc:HGNC:9566]
ENSG00000099385	8.0502	protein_coding	BCL7C	BCL tumor suppressor 7C [Source:HGNC Symbol;Acc:HGNC:1006]
ENSG00000099795	8.22854	protein_coding	NDUFB7	NADH:ubiquinone oxidoreductase subunit B7 [Source:HGNC Symbol;Acc:HGNC:7702]
ENSG00000099817	6.7997	protein_coding	POLR2E	RNA polymerase II subunit E [Source:HGNC Symbol;Acc:HGNC:9192]
ENSG00000100029	8.4979	protein_coding	PES1	pescadillo ribosomal biogenesis factor 1 [Source:HGNC Symbol;Acc:HGNC:8848]
ENSG00000100075	8.25792	protein_coding	SLC25A1	solute carrier family 25 member 1 [Source:HGNC Symbol;Acc:HGNC:10979]
ENSG00000100097	8.11434	protein_coding	LGALS1	galectin 1 [Source:HGNC Symbol;Acc:HGNC:6561]
ENSG00000100106	7.20897	protein_coding	TRIOBP	TRIO and F-actin binding protein [Source:HGNC Symbol;Acc:HGNC:17009]
ENSG00000100109	7.84498	protein_coding	TFIP11	tuftelin interacting protein 11 [Source:HGNC Symbol;Acc:HGNC:17165]
ENSG00000100129	6.30913	protein_coding	EIF3L	eukaryotic translation initiation factor 3 subunit L [Source:HGNC Symbol;Acc:HGNC:18138]
ENSG00000100138	5.82316	protein_coding	SNU13	small nuclear ribonucleoprotein 13 [Source:HGNC Symbol;Acc:HGNC:7819]
ENSG00000100220	5.58624	protein_coding	RTCB	RNA 2',3'-cyclic phosphate and 5'-OH ligase [Source:HGNC Symbol;Acc:HGNC:26935]
ENSG00000100227	8.36216	protein_coding	POLDIP3	DNA polymerase delta interacting protein 3 [Source:HGNC Symbol;Acc:HGNC:23782]
ENSG00000100243	5.63434	protein_coding	CYB5R3	cytochrome b5 reductase 3 [Source:HGNC Symbol;Acc:HGNC:2873]
ENSG00000100284	8.14349	protein_coding	TOM1	target of myb1 membrane trafficking protein [Source:HGNC Symbol;Acc:HGNC:11982]
ENSG00000100292	5.5706	protein_coding	HMOX1	heme oxygenase 1 [Source:HGNC Symbol;Acc:HGNC:5013]
ENSG00000100300	5.02635	protein_coding	TSPO	translocator protein [Source:HGNC Symbol;Acc:HGNC:1158]
ENSG00000100316	6.56454	protein_coding	RPL3	ribosomal protein L3 [Source:HGNC Symbol;Acc:HGNC:10332]
ENSG00000100325	8.02813	protein_coding	ASCC2	activating signal cointegrator 1 complex subunit 2 [Source:HGNC Symbol;Acc:HGNC:24103]
ENSG00000100347	8.13388	protein_coding	SAMM50	SAMM50 sorting and assembly machinery component [Source:HGNC Symbol;Acc:HGNC:24276]
ENSG00000100348	6.28307	protein_coding	TXN2	thioredoxin 2 [Source:HGNC Symbol;Acc:HGNC:17772]
ENSG00000100353	7.8901	protein_coding	EIF3D	eukaryotic translation initiation factor 3 subunit D [Source:HGNC Symbol;Acc:HGNC:3278]
ENSG00000100401	7.31023	protein_coding	RANGAP1	Ran GTPase activating protein 1 [Source:HGNC Symbol;Acc:HGNC:9854]
ENSG00000100403	5.94422	protein_coding	ZC3H7B	zinc finger CCCH-type containing 7B [Source:HGNC Symbol;Acc:HGNC:30869]
ENSG00000100417	8.15168	protein_coding	PMM1	phosphomannomutase 1 [Source:HGNC Symbol;Acc:HGNC:9114]
ENSG00000100461	7.97604	protein_coding	RBM23	RNA binding motif protein 23 [Source:HGNC Symbol;Acc:HGNC:20155]
ENSG00000100462	8.42601	protein_coding	PRMT5	protein arginine methyltransferase 5 [Source:HGNC Symbol;Acc:HGNC:10894]
ENSG00000100591	6.734	protein_coding	AHSA1	activator of HSP90 ATPase activity 1 [Source:HGNC Symbol;Acc:HGNC:1189]
ENSG00000100603	6.40696	protein_coding	SNW1	SNW domain containing 1 [Source:HGNC Symbol;Acc:HGNC:16696]
ENSG00000100804	6.28216	protein_coding	PSMB5	proteasome subunit beta 5 [Source:HGNC Symbol;Acc:HGNC:9542]
ENSG00000100836	6.68778	protein_coding	PABPN1	poly(A) binding protein nuclear 1 [Source:HGNC Symbol;Acc:HGNC:8565]
ENSG00000100968	6.47057	protein_coding	NFATC4	nuclear factor of activated T-cells 4 [Source:HGNC Symbol;Acc:HGNC:7778]
ENSG00000100983	8.46158	protein_coding	GSS	glutathione synthetase [Source:HGNC Symbol;Acc:HGNC:4624]
ENSG00000101224	6.41241	protein_coding	CDC25B	cell division cycle 25B [Source:HGNC Symbol;Acc:HGNC:1726]
ENSG00000101294	5.3867	protein_coding	HM13	histocompatibility minor 13 [Source:HGNC Symbol;Acc:HGNC:16435]
ENSG00000101335	9.76114	protein_coding	MYL9	myosin light chain 9 [Source:HGNC Symbol;Acc:HGNC:15754]
ENSG00000101365	8.26674	protein_coding	IDH3B	isocitrate dehydrogenase 3 (NAD(+)) beta [Source:HGNC Symbol;Acc:HGNC:5385]
ENSG00000101444	5.71143	protein_coding	AHCY	adenosylhomocysteinase [Source:HGNC Symbol;Acc:HGNC:343]
ENSG00000101745	-4.84676	protein_coding	ANKRD12	ankyrin repeat domain 12 [Source:HGNC Symbol;Acc:HGNC:29135]
ENSG00000101940	8.05093	protein_coding	WDR13	WD repeat domain 13 [Source:HGNC Symbol;Acc:HGNC:14352]
ENSG00000102007	6.5973	protein_coding	PLP2	proteolipid protein 2 [Source:HGNC Symbol;Acc:HGNC:9087]
ENSG00000102030	8.31676	protein_coding	NAA10	N(alpha)-acetyltransferase 10, NatA catalytic subunit [Source:HGNC Symbol;Acc:HGNC:18704]
ENSG00000102181	6.80002	protein_coding	CD99L2	CD99 molecule like 2 [Source:HGNC Symbol;Acc:HGNC:18237]
ENSG00000102225	5.53533	protein_coding	CDK16	cyclin dependent kinase 16 [Source:HGNC Symbol;Acc:HGNC:8749]
ENSG00000102265	7.12048	protein_coding	TIMP1	TIMP metallopeptidase inhibitor 1 [Source:HGNC Symbol;Acc:HGNC:11820]
ENSG00000102316	6.1846	protein_coding	MAGED2	MAGE family member D2 [Source:HGNC Symbol;Acc:HGNC:16353]
ENSG00000102468	-7.17717	protein_coding	HTR2A	5-hydroxytryptamine receptor 2A [Source:HGNC Symbol;Acc:HGNC:5293]
ENSG00000102760	7.94575	protein_coding	RGCC	regulator of cell cycle [Source:HGNC Symbol;Acc:HGNC:20369]
ENSG00000102780	-5.188	protein_coding	DGKH	diacylglycerol kinase eta [Source:HGNC Symbol;Acc:HGNC:2854]
ENSG00000103043	8.04141	protein_coding	VAC14	Vac14, PIKFYVE complex component [Source:HGNC Symbol;Acc:HGNC:25507]
ENSG00000103152	8.4215	protein_coding	MPG	N-methylpurine DNA glycosylase [Source:HGNC Symbol;Acc:HGNC:7211]
ENSG00000103187	7.09746	protein_coding	COTL1	coactosin like F-actin binding protein 1 [Source:HGNC Symbol;Acc:HGNC:18304]
ENSG00000103202	7.13568	protein_coding	NME4	NME/NM23 nucleoside diphosphate kinase 4 [Source:HGNC Symbol;Acc:HGNC:7852]
ENSG00000103249	8.25602	protein_coding	CLCN7	chloride voltage-gated channel 7 [Source:HGNC Symbol;Acc:HGNC:2025]
ENSG00000103275	5.65178	protein_coding	UBE2I	ubiquitin conjugating enzyme E2 I [Source:HGNC Symbol;Acc:HGNC:12485]
ENSG00000103415	7.84246	protein_coding	HMOX2	heme oxygenase 2 [Source:HGNC Symbol;Acc:HGNC:5014]
ENSG00000103485	8.14075	protein_coding	QPRT	quinolinate phosphoribosyltransferase [Source:HGNC Symbol;Acc:HGNC:9755]
ENSG00000103512	4.8387	protein_coding	NOMO1	NODAL modulator 1 [Source:HGNC Symbol;Acc:HGNC:30060]
ENSG00000103855	5.50313	protein_coding	CD276	CD276 molecule [Source:HGNC Symbol;Acc:HGNC:19137]
ENSG00000104368	5.66342	protein_coding	PLAT	plasminogen activator, tissue type [Source:HGNC Symbol;Acc:HGNC:9051]
ENSG00000104427	-4.79514	protein_coding	ZC2HC1A	zinc finger C2HC-type containing 1A [Source:HGNC Symbol;Acc:HGNC:24277]
ENSG00000104435	7.92679	protein_coding	STMN2	stathmin 2 [Source:HGNC Symbol;Acc:HGNC:10577]
ENSG00000104522	8.01622	protein_coding	TSTA3	tissue specific transplantation antigen P35B [Source:HGNC Symbol;Acc:HGNC:12390]
ENSG00000104529	5.69481	protein_coding	EEF1D	eukaryotic translation elongation factor 1 delta [Source:HGNC Symbol;Acc:HGNC:3211]
ENSG00000104805	5.27131	protein_coding	NUCB1	nucleobindin 1 [Source:HGNC Symbol;Acc:HGNC:8043]
ENSG00000104824	5.50234	protein_coding	HNRNPL	heterogeneous nuclear ribonucleoprotein L [Source:HGNC Symbol;Acc:HGNC:5045]
ENSG00000104915	7.9363	protein_coding	STX10	syntaxin 10 [Source:HGNC Symbol;Acc:HGNC:11428]
ENSG00000104936	6.49563	protein_coding	DMPK	DM1 protein kinase [Source:HGNC Symbol;Acc:HGNC:2933]
ENSG00000104946	7.9434	protein_coding	TBC1D17	TBC1 domain family member 17 [Source:HGNC Symbol;Acc:HGNC:25699]
ENSG00000104964	4.83741	protein_coding	AES	amino-terminal enhancer of split [Source:HGNC Symbol;Acc:HGNC:307]
ENSG00000105193	6.78429	protein_coding	RPS16	ribosomal protein S16 [Source:HGNC Symbol;Acc:HGNC:10396]
ENSG00000105197	7.89462	protein_coding	TIMM50	translocase of inner mitochondrial membrane 50 [Source:HGNC Symbol;Acc:HGNC:23656]
ENSG00000105220	6.30778	protein_coding	GPI	glucose-6-phosphate isomerase [Source:HGNC Symbol;Acc:HGNC:4458]
ENSG00000105223	5.96792	protein_coding	PLD3	phospholipase D family member 3 [Source:HGNC Symbol;Acc:HGNC:17158]
ENSG00000105270	6.54945	protein_coding	CLIP3	CAP-Gly domain containing linker protein 3 [Source:HGNC Symbol;Acc:HGNC:24314]
ENSG00000105355	6.39954	protein_coding	PLIN3	perilipin 3 [Source:HGNC Symbol;Acc:HGNC:16893]
ENSG00000105372	6.80489	protein_coding	RPS19	ribosomal protein S19 [Source:HGNC Symbol;Acc:HGNC:10402]
ENSG00000105373	5.72226	protein_coding	NOP53	NOP53 ribosome biogenesis factor [Source:HGNC Symbol;Acc:HGNC:4333]
ENSG00000105379	7.98753	protein_coding	ETFB	electron transfer flavoprotein beta subunit [Source:HGNC Symbol;Acc:HGNC:3482]
ENSG00000105393	8.49897	protein_coding	BABAM1	BRISC and BRCA1 A complex member 1 [Source:HGNC Symbol;Acc:HGNC:25008]
ENSG00000105397	8.03035	protein_coding	TYK2	tyrosine kinase 2 [Source:HGNC Symbol;Acc:HGNC:12440]
ENSG00000105401	6.7182	protein_coding	CDC37	cell division cycle 37 [Source:HGNC Symbol;Acc:HGNC:1735]
ENSG00000105402	6.34656	protein_coding	NAPA	NSF attachment protein alpha [Source:HGNC Symbol;Acc:HGNC:7641]
ENSG00000105438	5.39932	protein_coding	KDELR1	KDEL endoplasmic reticulum protein retention receptor 1 [Source:HGNC Symbol;Acc:HGNC:6304]
ENSG00000105472	8.17798	protein_coding	CLEC11A	C-type lectin domain containing 11A [Source:HGNC Symbol;Acc:HGNC:10576]
ENSG00000105520	7.96834	protein_coding	PLPPR2	phospholipid phosphatase related 2 [Source:HGNC Symbol;Acc:HGNC:29566]
ENSG00000105568	6.98801	protein_coding	PPP2R1A	protein phosphatase 2 scaffold subunit Aalpha [Source:HGNC Symbol;Acc:HGNC:9302]
ENSG00000105583	6.35919	protein_coding	WDR83OS	WD repeat domain 83 opposite strand [Source:HGNC Symbol;Acc:HGNC:30203]
ENSG00000105612	8.52074	protein_coding	DNASE2	deoxyribonuclease 2, lysosomal [Source:HGNC Symbol;Acc:HGNC:2960]
ENSG00000105640	6.85164	protein_coding	RPL18A	ribosomal protein L18a [Source:HGNC Symbol;Acc:HGNC:10311]
ENSG00000105647	8.04288	protein_coding	PIK3R2	phosphoinositide-3-kinase regulatory subunit 2 [Source:HGNC Symbol;Acc:HGNC:8980]
ENSG00000105669	6.8862	protein_coding	COPE	coatomer protein complex subunit epsilon [Source:HGNC Symbol;Acc:HGNC:2234]
ENSG00000105701	5.89432	protein_coding	FKBP8	FK506 binding protein 8 [Source:HGNC Symbol;Acc:HGNC:3724]
ENSG00000105723	7.89381	protein_coding	GSK3A	glycogen synthase kinase 3 alpha [Source:HGNC Symbol;Acc:HGNC:4616]
ENSG00000106211	6.50263	protein_coding	HSPB1	heat shock protein family B (small) member 1 [Source:HGNC Symbol;Acc:HGNC:5246]
ENSG00000106244	7.14199	protein_coding	PDAP1	PDGFA associated protein 1 [Source:HGNC Symbol;Acc:HGNC:14634]
ENSG00000106245	6.2762	protein_coding	BUD31	BUD31 homolog [Source:HGNC Symbol;Acc:HGNC:29629]
ENSG00000106263	5.43584	protein_coding	EIF3B	eukaryotic translation initiation factor 3 subunit B [Source:HGNC Symbol;Acc:HGNC:3280]
ENSG00000106290	8.22983	protein_coding	TAF6	TATA-box binding protein associated factor 6 [Source:HGNC Symbol;Acc:HGNC:11540]
ENSG00000106333	5.53694	protein_coding	PCOLCE	procollagen C-endopeptidase enhancer [Source:HGNC Symbol;Acc:HGNC:8738]
ENSG00000106397	5.36944	protein_coding	PLOD3	procollagen-lysine,2-oxoglutarate 5-dioxygenase 3 [Source:HGNC Symbol;Acc:HGNC:9083]
ENSG00000106400	8.42826	protein_coding	ZNHIT1	zinc finger HIT-type containing 1 [Source:HGNC Symbol;Acc:HGNC:21688]
ENSG00000106605	8.40047	protein_coding	BLVRA	biliverdin reductase A [Source:HGNC Symbol;Acc:HGNC:1062]
ENSG00000106624	7.67904	protein_coding	AEBP1	AE binding protein 1 [Source:HGNC Symbol;Acc:HGNC:303]
ENSG00000106635	7.97143	protein_coding	BCL7B	BCL tumor suppressor 7B [Source:HGNC Symbol;Acc:HGNC:1005]
ENSG00000106636	7.22309	protein_coding	YKT6	YKT6 v-SNARE homolog [Source:HGNC Symbol;Acc:HGNC:16959]
ENSG00000106701	-5.72044	protein_coding	FSD1L	fibronectin type III and SPRY domain containing 1 like [Source:HGNC Symbol;Acc:HGNC:13753]
ENSG00000106823	-5.53155	protein_coding	ECM2	extracellular matrix protein 2 [Source:HGNC Symbol;Acc:HGNC:3154]
ENSG00000106991	4.85089	protein_coding	ENG	endoglin [Source:HGNC Symbol;Acc:HGNC:3349]
ENSG00000106992	7.97528	protein_coding	AK1	adenylate kinase 1 [Source:HGNC Symbol;Acc:HGNC:361]
ENSG00000107130	6.34613	protein_coding	NCS1	neuronal calcium sensor 1 [Source:HGNC Symbol;Acc:HGNC:3953]
ENSG00000107175	6.4057	protein_coding	CREB3	cAMP responsive element binding protein 3 [Source:HGNC Symbol;Acc:HGNC:2347]
ENSG00000107223	5.47998	protein_coding	EDF1	endothelial differentiation related factor 1 [Source:HGNC Symbol;Acc:HGNC:3164]
ENSG00000107438	7.12577	protein_coding	PDLIM1	PDZ and LIM domain 1 [Source:HGNC Symbol;Acc:HGNC:2067]
ENSG00000107521	6.48931	protein_coding	HPS1	HPS1, biogenesis of lysosomal organelles complex 3 subunit 1 [Source:HGNC Symbol;Acc:HGNC:5163]
ENSG00000107796	9.64081	protein_coding	ACTA2	actin, alpha 2, smooth muscle, aorta [Source:HGNC Symbol;Acc:HGNC:130]
ENSG00000107819	6.35702	protein_coding	SFXN3	sideroflexin 3 [Source:HGNC Symbol;Acc:HGNC:16087]
ENSG00000107862	6.24978	protein_coding	GBF1	golgi brefeldin A resistant guanine nucleotide exchange factor 1 [Source:HGNC Symbol;Acc:HGNC:4181]
ENSG00000107874	8.19327	protein_coding	CUEDC2	CUE domain containing 2 [Source:HGNC Symbol;Acc:HGNC:28352]
ENSG00000108107	6.97	protein_coding	RPL28	ribosomal protein L28 [Source:HGNC Symbol;Acc:HGNC:10330]
ENSG00000108179	8.20905	protein_coding	PPIF	peptidylprolyl isomerase F [Source:HGNC Symbol;Acc:HGNC:9259]
ENSG00000108298	5.67791	protein_coding	RPL19	ribosomal protein L19 [Source:HGNC Symbol;Acc:HGNC:10312]
ENSG00000108518	7.83138	protein_coding	PFN1	profilin 1 [Source:HGNC Symbol;Acc:HGNC:8881]
ENSG00000108774	7.30214	protein_coding	RAB5C	RAB5C, member RAS oncogene family [Source:HGNC Symbol;Acc:HGNC:9785]
ENSG00000108784	6.33779	protein_coding	NAGLU	N-acetyl-alpha-glucosaminidase [Source:HGNC Symbol;Acc:HGNC:7632]
ENSG00000108788	8.3651	protein_coding	MLX	MLX, MAX dimerization protein [Source:HGNC Symbol;Acc:HGNC:11645]
ENSG00000108828	6.14143	protein_coding	VAT1	vesicle amine transport 1 [Source:HGNC Symbol;Acc:HGNC:16919]
ENSG00000108829	5.46269	protein_coding	LRRC59	leucine rich repeat containing 59 [Source:HGNC Symbol;Acc:HGNC:28817]
ENSG00000108861	5.77749	protein_coding	DUSP3	dual specificity phosphatase 3 [Source:HGNC Symbol;Acc:HGNC:3069]
ENSG00000109113	4.82454	protein_coding	RAB34	RAB34, member RAS oncogene family [Source:HGNC Symbol;Acc:HGNC:16519]
ENSG00000109472	-8.26009	protein_coding	CPE	carboxypeptidase E [Source:HGNC Symbol;Acc:HGNC:2303]
ENSG00000109475	4.85564	protein_coding	RPL34	ribosomal protein L34 [Source:HGNC Symbol;Acc:HGNC:10340]
ENSG00000109736	7.99892	protein_coding	MFSD10	major facilitator superfamily domain containing 10 [Source:HGNC Symbol;Acc:HGNC:16894]
ENSG00000109846	5.74467	protein_coding	CRYAB	crystallin alpha B [Source:HGNC Symbol;Acc:HGNC:2389]
ENSG00000109917	7.95202	protein_coding	ZPR1	ZPR1 zinc finger [Source:HGNC Symbol;Acc:HGNC:13051]
ENSG00000110047	5.71007	protein_coding	EHD1	EH domain containing 1 [Source:HGNC Symbol;Acc:HGNC:3242]
ENSG00000110108	6.20319	protein_coding	TMEM109	transmembrane protein 109 [Source:HGNC Symbol;Acc:HGNC:28771]
ENSG00000110237	5.14872	protein_coding	ARHGEF17	Rho guanine nucleotide exchange factor 17 [Source:HGNC Symbol;Acc:HGNC:21726]
ENSG00000110442	7.92917	protein_coding	COMMD9	COMM domain containing 9 [Source:HGNC Symbol;Acc:HGNC:25014]
ENSG00000110514	7.83145	protein_coding	MADD	MAP kinase activating death domain [Source:HGNC Symbol;Acc:HGNC:6766]
ENSG00000110651	6.18056	protein_coding	CD81	CD81 molecule [Source:HGNC Symbol;Acc:HGNC:1701]
ENSG00000110700	4.96091	protein_coding	RPS13	ribosomal protein S13 [Source:HGNC Symbol;Acc:HGNC:10386]
ENSG00000110955	5.66279	protein_coding	ATP5B	ATP synthase, H+ transporting, mitochondrial F1 complex, beta polypeptide [Source:HGNC Symbol;Acc:HGNC:830]
ENSG00000111057	8.16388	protein_coding	KRT18	keratin 18 [Source:HGNC Symbol;Acc:HGNC:6430]
ENSG00000111186	7.2591	protein_coding	WNT5B	Wnt family member 5B [Source:HGNC Symbol;Acc:HGNC:16265]
ENSG00000111206	8.20381	protein_coding	FOXM1	forkhead box M1 [Source:HGNC Symbol;Acc:HGNC:3818]
ENSG00000111321	5.39476	protein_coding	LTBR	lymphotoxin beta receptor [Source:HGNC Symbol;Acc:HGNC:6718]
ENSG00000111481	5.67508	protein_coding	COPZ1	coatomer protein complex subunit zeta 1 [Source:HGNC Symbol;Acc:HGNC:2243]
ENSG00000111639	5.75493	protein_coding	MRPL51	mitochondrial ribosomal protein L51 [Source:HGNC Symbol;Acc:HGNC:14044]
ENSG00000111640	5.82338	protein_coding	GAPDH	glyceraldehyde-3-phosphate dehydrogenase [Source:HGNC Symbol;Acc:HGNC:4141]
ENSG00000111642	4.90139	protein_coding	CHD4	chromodomain helicase DNA binding protein 4 [Source:HGNC Symbol;Acc:HGNC:1919]
ENSG00000111669	4.99075	protein_coding	TPI1	triosephosphate isomerase 1 [Source:HGNC Symbol;Acc:HGNC:12009]
ENSG00000111678	8.15847	protein_coding	C12orf57	chromosome 12 open reading frame 57 [Source:HGNC Symbol;Acc:HGNC:29521]
ENSG00000111775	6.20126	protein_coding	COX6A1	cytochrome c oxidase subunit 6A1 [Source:HGNC Symbol;Acc:HGNC:2277]
ENSG00000112118	8.42432	protein_coding	MCM3	minichromosome maintenance complex component 3 [Source:HGNC Symbol;Acc:HGNC:6945]
ENSG00000112306	6.6297	protein_coding	RPS12	ribosomal protein S12 [Source:HGNC Symbol;Acc:HGNC:10385]
ENSG00000112379	-6.08614	protein_coding	ARFGEF3	ARFGEF family member 3 [Source:HGNC Symbol;Acc:HGNC:21213]
ENSG00000112473	5.89042	protein_coding	SLC39A7	solute carrier family 39 member 7 [Source:HGNC Symbol;Acc:HGNC:4927]
ENSG00000112514	7.33293	protein_coding	CUTA	cutA divalent cation tolerance homolog [Source:HGNC Symbol;Acc:HGNC:21101]
ENSG00000112576	7.8667	protein_coding	CCND3	cyclin D3 [Source:HGNC Symbol;Acc:HGNC:1585]
ENSG00000112977	6.91481	protein_coding	DAP	death associated protein [Source:HGNC Symbol;Acc:HGNC:2672]
ENSG00000113048	8.46323	protein_coding	MRPS27	mitochondrial ribosomal protein S27 [Source:HGNC Symbol;Acc:HGNC:14512]
ENSG00000113083	-4.70135	protein_coding	LOX	lysyl oxidase [Source:HGNC Symbol;Acc:HGNC:6664]
ENSG00000113141	5.16129	protein_coding	IK	IK cytokine, down-regulator of HLA II [Source:HGNC Symbol;Acc:HGNC:5958]
ENSG00000113657	5.39222	protein_coding	DPYSL3	dihydropyrimidinase like 3 [Source:HGNC Symbol;Acc:HGNC:3015]
ENSG00000113716	8.33605	protein_coding	HMGXB3	HMG-box containing 3 [Source:HGNC Symbol;Acc:HGNC:28982]
ENSG00000113758	4.91677	protein_coding	DBN1	drebrin 1 [Source:HGNC Symbol;Acc:HGNC:2695]
ENSG00000113805	-5.66582	protein_coding	CNTN3	contactin 3 [Source:HGNC Symbol;Acc:HGNC:2173]
ENSG00000114120	-4.9898	protein_coding	SLC25A36	solute carrier family 25 member 36 [Source:HGNC Symbol;Acc:HGNC:25554]
ENSG00000114353	6.78953	protein_coding	GNAI2	G protein subunit alpha i2 [Source:HGNC Symbol;Acc:HGNC:4385]
ENSG00000114391	5.59467	protein_coding	RPL24	ribosomal protein L24 [Source:HGNC Symbol;Acc:HGNC:10325]
ENSG00000114738	7.96369	protein_coding	MAPKAPK3	mitogen-activated protein kinase-activated protein kinase 3 [Source:HGNC Symbol;Acc:HGNC:6888]
ENSG00000114942	5.4966	protein_coding	EEF1B2	eukaryotic translation elongation factor 1 beta 2 [Source:HGNC Symbol;Acc:HGNC:3208]
ENSG00000115204	8.38608	protein_coding	MPV17	MPV17, mitochondrial inner membrane protein [Source:HGNC Symbol;Acc:HGNC:7224]
ENSG00000115234	5.78591	protein_coding	SNX17	sorting nexin 17 [Source:HGNC Symbol;Acc:HGNC:14979]
ENSG00000115241	5.6774	protein_coding	PPM1G	protein phosphatase, Mg2+/Mn2+ dependent 1G [Source:HGNC Symbol;Acc:HGNC:9278]
ENSG00000115268	6.1018	protein_coding	RPS15	ribosomal protein S15 [Source:HGNC Symbol;Acc:HGNC:10388]
ENSG00000115307	6.3939	protein_coding	AUP1	ancient ubiquitous protein 1 [Source:HGNC Symbol;Acc:HGNC:891]
ENSG00000115350	7.90999	protein_coding	POLE4	DNA polymerase epsilon 4, accessory subunit [Source:HGNC Symbol;Acc:HGNC:18755]
ENSG00000115648	8.12628	protein_coding	MLPH	melanophilin [Source:HGNC Symbol;Acc:HGNC:29643]
ENSG00000115677	5.50685	protein_coding	HDLBP	high density lipoprotein binding protein [Source:HGNC Symbol;Acc:HGNC:4857]
ENSG00000115694	6.53032	protein_coding	STK25	serine/threonine kinase 25 [Source:HGNC Symbol;Acc:HGNC:11404]
ENSG00000115758	5.64682	protein_coding	ODC1	ornithine decarboxylase 1 [Source:HGNC Symbol;Acc:HGNC:8109]
ENSG00000115884	6.73232	protein_coding	SDC1	syndecan 1 [Source:HGNC Symbol;Acc:HGNC:10658]
ENSG00000116133	6.16561	protein_coding	DHCR24	24-dehydrocholesterol reductase [Source:HGNC Symbol;Acc:HGNC:2859]
ENSG00000116288	6.27651	protein_coding	PARK7	Parkinsonism associated deglycase [Source:HGNC Symbol;Acc:HGNC:16369]
ENSG00000116337	8.42489	protein_coding	AMPD2	adenosine monophosphate deaminase 2 [Source:HGNC Symbol;Acc:HGNC:469]
ENSG00000116455	8.06762	protein_coding	WDR77	WD repeat domain 77 [Source:HGNC Symbol;Acc:HGNC:29652]
ENSG00000116478	5.96583	protein_coding	HDAC1	histone deacetylase 1 [Source:HGNC Symbol;Acc:HGNC:4852]
ENSG00000116521	8.54633	protein_coding	SCAMP3	secretory carrier membrane protein 3 [Source:HGNC Symbol;Acc:HGNC:10565]
ENSG00000116685	8.36158	protein_coding	KIAA2013	KIAA2013 [Source:HGNC Symbol;Acc:HGNC:28513]
ENSG00000116747	-4.79256	protein_coding	TROVE2	TROVE domain family member 2 [Source:HGNC Symbol;Acc:HGNC:11313]
ENSG00000116786	5.60574	protein_coding	PLEKHM2	pleckstrin homology and RUN domain containing M2 [Source:HGNC Symbol;Acc:HGNC:29131]
ENSG00000116857	7.89462	protein_coding	TMEM9	transmembrane protein 9 [Source:HGNC Symbol;Acc:HGNC:18823]
ENSG00000116871	7.09772	protein_coding	MAP7D1	MAP7 domain containing 1 [Source:HGNC Symbol;Acc:HGNC:25514]
ENSG00000117281	-11.9531	protein_coding	CD160	CD160 molecule [Source:HGNC Symbol;Acc:HGNC:17013]
ENSG00000117362	6.87866	protein_coding	APH1A	aph-1 homolog A, gamma-secretase subunit [Source:HGNC Symbol;Acc:HGNC:29509]
ENSG00000117385	5.39391	protein_coding	P3H1	prolyl 3-hydroxylase 1 [Source:HGNC Symbol;Acc:HGNC:19316]
ENSG00000117399	7.97604	protein_coding	CDC20	cell division cycle 20 [Source:HGNC Symbol;Acc:HGNC:1723]
ENSG00000117410	8.46925	protein_coding	ATP6V0B	ATPase H+ transporting V0 subunit b [Source:HGNC Symbol;Acc:HGNC:861]
ENSG00000117450	7.29082	protein_coding	PRDX1	peroxiredoxin 1 [Source:HGNC Symbol;Acc:HGNC:9352]
ENSG00000117620	-4.64559	protein_coding	SLC35A3	solute carrier family 35 member A3 [Source:HGNC Symbol;Acc:HGNC:11023]
ENSG00000117984	6.80024	protein_coding	CTSD	cathepsin D [Source:HGNC Symbol;Acc:HGNC:2529]
ENSG00000118181	6.06605	protein_coding	RPS25	ribosomal protein S25 [Source:HGNC Symbol;Acc:HGNC:10413]
ENSG00000118276	-8.63346	protein_coding	B4GALT6	beta-1,4-galactosyltransferase 6 [Source:HGNC Symbol;Acc:HGNC:929]
ENSG00000118596	-5.08114	protein_coding	SLC16A7	solute carrier family 16 member 7 [Source:HGNC Symbol;Acc:HGNC:10928]
ENSG00000119242	8.48175	protein_coding	CCDC92	coiled-coil domain containing 92 [Source:HGNC Symbol;Acc:HGNC:29563]
ENSG00000119383	7.25187	protein_coding	PTPA	protein phosphatase 2 phosphatase activator [Source:HGNC Symbol;Acc:HGNC:9308]
ENSG00000119705	7.90516	protein_coding	SLIRP	SRA stem-loop interacting RNA binding protein [Source:HGNC Symbol;Acc:HGNC:20495]
ENSG00000120053	7.82805	protein_coding	GOT1	glutamic-oxaloacetic transaminase 1 [Source:HGNC Symbol;Acc:HGNC:4432]
ENSG00000120254	6.02798	protein_coding	MTHFD1L	methylenetetrahydrofolate dehydrogenase (NADP+ dependent) 1 like [Source:HGNC Symbol;Acc:HGNC:21055]
ENSG00000120509	8.11794	protein_coding	PDZD11	PDZ domain containing 11 [Source:HGNC Symbol;Acc:HGNC:28034]
ENSG00000120725	8.23433	protein_coding	SIL1	SIL1 nucleotide exchange factor [Source:HGNC Symbol;Acc:HGNC:24624]
ENSG00000120913	6.5717	protein_coding	PDLIM2	PDZ and LIM domain 2 [Source:HGNC Symbol;Acc:HGNC:13992]
ENSG00000122026	5.06579	protein_coding	RPL21	ribosomal protein L21 [Source:HGNC Symbol;Acc:HGNC:10313]
ENSG00000122359	5.97878	protein_coding	ANXA11	annexin A11 [Source:HGNC Symbol;Acc:HGNC:535]
ENSG00000122420	-4.64149	protein_coding	PTGFR	prostaglandin F receptor [Source:HGNC Symbol;Acc:HGNC:9600]
ENSG00000122705	5.69624	protein_coding	CLTA	clathrin light chain A [Source:HGNC Symbol;Acc:HGNC:2090]
ENSG00000122861	7.85922	protein_coding	PLAU	plasminogen activator, urokinase [Source:HGNC Symbol;Acc:HGNC:9052]
ENSG00000123143	7.01893	protein_coding	PKN1	protein kinase N1 [Source:HGNC Symbol;Acc:HGNC:9405]
ENSG00000123349	5.44813	protein_coding	PFDN5	prefoldin subunit 5 [Source:HGNC Symbol;Acc:HGNC:8869]
ENSG00000123395	8.21948	protein_coding	ATG101	autophagy related 101 [Source:HGNC Symbol;Acc:HGNC:25679]
ENSG00000123416	6.70648	protein_coding	TUBA1B	tubulin alpha 1b [Source:HGNC Symbol;Acc:HGNC:18809]
ENSG00000123989	5.89462	protein_coding	CHPF	chondroitin polymerizing factor [Source:HGNC Symbol;Acc:HGNC:24291]
ENSG00000124155	6.96068	protein_coding	PIGT	phosphatidylinositol glycan anchor biosynthesis class T [Source:HGNC Symbol;Acc:HGNC:14938]
ENSG00000124299	6.34262	protein_coding	PEPD	peptidase D [Source:HGNC Symbol;Acc:HGNC:8840]
ENSG00000124541	8.23562	protein_coding	RRP36	ribosomal RNA processing 36 [Source:HGNC Symbol;Acc:HGNC:21374]
ENSG00000124562	6.373	protein_coding	SNRPC	small nuclear ribonucleoprotein polypeptide C [Source:HGNC Symbol;Acc:HGNC:11157]
ENSG00000124570	4.78269	protein_coding	SERPINB6	serpin family B member 6 [Source:HGNC Symbol;Acc:HGNC:8950]
ENSG00000124614	7.52081	protein_coding	RPS10	ribosomal protein S10 [Source:HGNC Symbol;Acc:HGNC:10383]
ENSG00000124702	8.13181	protein_coding	KLHDC3	kelch domain containing 3 [Source:HGNC Symbol;Acc:HGNC:20704]
ENSG00000124762	5.51392	protein_coding	CDKN1A	cyclin dependent kinase inhibitor 1A [Source:HGNC Symbol;Acc:HGNC:1784]
ENSG00000124785	-6.41569	protein_coding	NRN1	neuritin 1 [Source:HGNC Symbol;Acc:HGNC:17972]
ENSG00000124875	-10.1735	protein_coding	CXCL6	C-X-C motif chemokine ligand 6 [Source:HGNC Symbol;Acc:HGNC:10643]
ENSG00000125503	6.38071	protein_coding	PPP1R12C	protein phosphatase 1 regulatory subunit 12C [Source:HGNC Symbol;Acc:HGNC:14947]
ENSG00000125505	5.49051	protein_coding	MBOAT7	membrane bound O-acyltransferase domain containing 7 [Source:HGNC Symbol;Acc:HGNC:15505]
ENSG00000125648	7.83569	protein_coding	SLC25A23	solute carrier family 25 member 23 [Source:HGNC Symbol;Acc:HGNC:19375]
ENSG00000125691	6.32841	protein_coding	RPL23	ribosomal protein L23 [Source:HGNC Symbol;Acc:HGNC:10316]
ENSG00000125743	7.31382	protein_coding	SNRPD2	small nuclear ribonucleoprotein D2 polypeptide [Source:HGNC Symbol;Acc:HGNC:11159]
ENSG00000125821	7.93788	protein_coding	DTD1	D-tyrosyl-tRNA deacylase 1 [Source:HGNC Symbol;Acc:HGNC:16219]
ENSG00000125826	6.32896	protein_coding	RBCK1	RANBP2-type and C3HC4-type zinc finger containing 1 [Source:HGNC Symbol;Acc:HGNC:15864]
ENSG00000125844	5.04813	protein_coding	RRBP1	ribosome binding protein 1 [Source:HGNC Symbol;Acc:HGNC:10448]
ENSG00000125877	8.03183	protein_coding	ITPA	inosine triphosphatase [Source:HGNC Symbol;Acc:HGNC:6176]
ENSG00000125912	8.44945	protein_coding	NCLN	nicalin [Source:HGNC Symbol;Acc:HGNC:26923]
ENSG00000125970	6.98646	protein_coding	RALY	RALY heterogeneous nuclear ribonucleoprotein [Source:HGNC Symbol;Acc:HGNC:15921]
ENSG00000125991	7.56061	protein_coding	ERGIC3	ERGIC and golgi 3 [Source:HGNC Symbol;Acc:HGNC:15927]
ENSG00000125995	7.92838	protein_coding	ROMO1	reactive oxygen species modulator 1 [Source:HGNC Symbol;Acc:HGNC:16185]
ENSG00000126062	8.30396	protein_coding	TMEM115	transmembrane protein 115 [Source:HGNC Symbol;Acc:HGNC:30055]
ENSG00000126067	5.66237	protein_coding	PSMB2	proteasome subunit beta 2 [Source:HGNC Symbol;Acc:HGNC:9539]
ENSG00000126218	8.04728	protein_coding	F10	coagulation factor X [Source:HGNC Symbol;Acc:HGNC:3528]
ENSG00000126247	7.38739	protein_coding	CAPNS1	calpain small subunit 1 [Source:HGNC Symbol;Acc:HGNC:1481]
ENSG00000126351	8.11515	protein_coding	THRA	thyroid hormone receptor, alpha [Source:HGNC Symbol;Acc:HGNC:11796]
ENSG00000126457	6.88138	protein_coding	PRMT1	protein arginine methyltransferase 1 [Source:HGNC Symbol;Acc:HGNC:5187]
ENSG00000126602	8.25665	protein_coding	TRAP1	TNF receptor associated protein 1 [Source:HGNC Symbol;Acc:HGNC:16264]
ENSG00000126756	7.99134	protein_coding	UXT	ubiquitously expressed prefoldin like chaperone [Source:HGNC Symbol;Acc:HGNC:12641]
ENSG00000126821	-4.80944	protein_coding	SGPP1	sphingosine-1-phosphate phosphatase 1 [Source:HGNC Symbol;Acc:HGNC:17720]
ENSG00000127241	6.36835	protein_coding	MASP1	mannan binding lectin serine peptidase 1 [Source:HGNC Symbol;Acc:HGNC:6901]
ENSG00000127445	7.84918	protein_coding	PIN1	peptidylprolyl cis/trans isomerase, NIMA-interacting 1 [Source:HGNC Symbol;Acc:HGNC:8988]
ENSG00000127540	5.53265	protein_coding	UQCR11	ubiquinol-cytochrome c reductase, complex III subunit XI [Source:HGNC Symbol;Acc:HGNC:30862]
ENSG00000127837	6.45198	protein_coding	AAMP	angio associated migratory cell protein [Source:HGNC Symbol;Acc:HGNC:18]
ENSG00000127951	-7.85854	protein_coding	FGL2	fibrinogen like 2 [Source:HGNC Symbol;Acc:HGNC:3696]
ENSG00000127995	-4.67536	protein_coding	CASD1	CAS1 domain containing 1 [Source:HGNC Symbol;Acc:HGNC:16014]
ENSG00000128185	7.86836	protein_coding	DGCR6L	DiGeorge syndrome critical region gene 6 like [Source:HGNC Symbol;Acc:HGNC:18551]
ENSG00000128272	5.43878	protein_coding	ATF4	activating transcription factor 4 [Source:HGNC Symbol;Acc:HGNC:786]
ENSG00000128283	8.36393	protein_coding	CDC42EP1	CDC42 effector protein 1 [Source:HGNC Symbol;Acc:HGNC:17014]
ENSG00000128335	8.10816	protein_coding	APOL2	apolipoprotein L2 [Source:HGNC Symbol;Acc:HGNC:619]
ENSG00000128567	-5.70077	protein_coding	PODXL	podocalyxin like [Source:HGNC Symbol;Acc:HGNC:9171]
ENSG00000129038	4.86305	protein_coding	LOXL1	lysyl oxidase like 1 [Source:HGNC Symbol;Acc:HGNC:6665]
ENSG00000129103	5.37145	protein_coding	SUMF2	sulfatase modifying factor 2 [Source:HGNC Symbol;Acc:HGNC:20415]
ENSG00000129250	5.07403	protein_coding	KIF1C	kinesin family member 1C [Source:HGNC Symbol;Acc:HGNC:6317]
ENSG00000129559	7.51619	protein_coding	NEDD8	neural precursor cell expressed, developmentally down-regulated 8 [Source:HGNC Symbol;Acc:HGNC:7732]
ENSG00000130164	5.32743	protein_coding	LDLR	low density lipoprotein receptor [Source:HGNC Symbol;Acc:HGNC:6547]
ENSG00000130175	6.08337	protein_coding	PRKCSH	protein kinase C substrate 80K-H [Source:HGNC Symbol;Acc:HGNC:9411]
ENSG00000130176	7.12347	protein_coding	CNN1	calponin 1 [Source:HGNC Symbol;Acc:HGNC:2155]
ENSG00000130202	6.25864	protein_coding	NECTIN2	nectin cell adhesion molecule 2 [Source:HGNC Symbol;Acc:HGNC:9707]
ENSG00000130255	8.36437	protein_coding	RPL36	ribosomal protein L36 [Source:HGNC Symbol;Acc:HGNC:13631]
ENSG00000130309	7.01233	protein_coding	COLGALT1	collagen beta(1-O)galactosyltransferase 1 [Source:HGNC Symbol;Acc:HGNC:26182]
ENSG00000130402	5.8185	protein_coding	ACTN4	actinin alpha 4 [Source:HGNC Symbol;Acc:HGNC:166]
ENSG00000130429	7.59306	protein_coding	ARPC1B	actin related protein 2/3 complex subunit 1B [Source:HGNC Symbol;Acc:HGNC:704]
ENSG00000130707	6.23639	protein_coding	ASS1	argininosuccinate synthase 1 [Source:HGNC Symbol;Acc:HGNC:758]
ENSG00000130725	7.97988	protein_coding	UBE2M	ubiquitin conjugating enzyme E2 M [Source:HGNC Symbol;Acc:HGNC:12491]
ENSG00000130726	7.54621	protein_coding	TRIM28	tripartite motif containing 28 [Source:HGNC Symbol;Acc:HGNC:16384]
ENSG00000130733	8.27551	protein_coding	YIPF2	Yip1 domain family member 2 [Source:HGNC Symbol;Acc:HGNC:28476]
ENSG00000130770	8.36334	protein_coding	ATPIF1	ATPase inhibitory factor 1 [Source:HGNC Symbol;Acc:HGNC:871]
ENSG00000130811	7.0865	protein_coding	EIF3G	eukaryotic translation initiation factor 3 subunit G [Source:HGNC Symbol;Acc:HGNC:3274]
ENSG00000130956	8.26422	protein_coding	HABP4	hyaluronan binding protein 4 [Source:HGNC Symbol;Acc:HGNC:17062]
ENSG00000130985	7.12972	protein_coding	UBA1	ubiquitin like modifier activating enzyme 1 [Source:HGNC Symbol;Acc:HGNC:12469]
ENSG00000131069	8.06328	protein_coding	ACSS2	acyl-CoA synthetase short chain family member 2 [Source:HGNC Symbol;Acc:HGNC:15814]
ENSG00000131100	5.27833	protein_coding	ATP6V1E1	ATPase H+ transporting V1 subunit E1 [Source:HGNC Symbol;Acc:HGNC:857]
ENSG00000131165	6.25118	protein_coding	CHMP1A	charged multivesicular body protein 1A [Source:HGNC Symbol;Acc:HGNC:8740]
ENSG00000131462	8.19393	protein_coding	TUBG1	tubulin gamma 1 [Source:HGNC Symbol;Acc:HGNC:12417]
ENSG00000131467	5.731	protein_coding	PSME3	proteasome activator subunit 3 [Source:HGNC Symbol;Acc:HGNC:9570]
ENSG00000131469	8.40459	protein_coding	RPL27	ribosomal protein L27 [Source:HGNC Symbol;Acc:HGNC:10328]
ENSG00000131475	8.4747	protein_coding	VPS25	vacuolar protein sorting 25 homolog [Source:HGNC Symbol;Acc:HGNC:28122]
ENSG00000131653	6.27895	protein_coding	TRAF7	TNF receptor associated factor 7 [Source:HGNC Symbol;Acc:HGNC:20456]
ENSG00000132254	8.18863	protein_coding	ARFIP2	ADP ribosylation factor interacting protein 2 [Source:HGNC Symbol;Acc:HGNC:17160]
ENSG00000132305	6.51522	protein_coding	IMMT	inner membrane mitochondrial protein [Source:HGNC Symbol;Acc:HGNC:6047]
ENSG00000132507	7.81012	protein_coding	EIF5A	eukaryotic translation initiation factor 5A [Source:HGNC Symbol;Acc:HGNC:3300]
ENSG00000132589	6.3922	protein_coding	FLOT2	flotillin 2 [Source:HGNC Symbol;Acc:HGNC:3758]
ENSG00000132591	7.83823	protein_coding	ERAL1	Era like 12S mitochondrial rRNA chaperone 1 [Source:HGNC Symbol;Acc:HGNC:3424]
ENSG00000132613	5.73083	protein_coding	MTSS1L	MTSS1L, I-BAR domain containing [Source:HGNC Symbol;Acc:HGNC:25094]
ENSG00000132688	7.61628	protein_coding	NES	nestin [Source:HGNC Symbol;Acc:HGNC:7756]
ENSG00000133433	8.15644	protein_coding	GSTT2B	glutathione S-transferase theta 2B (gene/pseudogene) [Source:HGNC Symbol;Acc:HGNC:33437]
ENSG00000133687	5.89102	protein_coding	TMTC1	transmembrane and tetratricopeptide repeat containing 1 [Source:HGNC Symbol;Acc:HGNC:24099]
ENSG00000133884	7.99362	protein_coding	DPF2	double PHD fingers 2 [Source:HGNC Symbol;Acc:HGNC:9964]
ENSG00000134243	5.62859	protein_coding	SORT1	sortilin 1 [Source:HGNC Symbol;Acc:HGNC:11186]
ENSG00000134287	7.13745	protein_coding	ARF3	ADP ribosylation factor 3 [Source:HGNC Symbol;Acc:HGNC:654]
ENSG00000134419	6.69038	protein_coding	RPS15A	ribosomal protein S15a [Source:HGNC Symbol;Acc:HGNC:10389]
ENSG00000134590	6.35094	protein_coding	RTL8C	retrotransposon Gag like 8C [Source:HGNC Symbol;Acc:HGNC:2569]
ENSG00000135148	7.83654	protein_coding	TRAFD1	TRAF-type zinc finger domain containing 1 [Source:HGNC Symbol;Acc:HGNC:24808]
ENSG00000135390	7.27159	protein_coding	ATP5G2	ATP synthase, H+ transporting, mitochondrial Fo complex subunit C2 (subunit 9) [Source:HGNC Symbol;Acc:HGNC:842]
ENSG00000135404	7.10788	protein_coding	CD63	CD63 molecule [Source:HGNC Symbol;Acc:HGNC:1692]
ENSG00000135446	5.42096	protein_coding	CDK4	cyclin dependent kinase 4 [Source:HGNC Symbol;Acc:HGNC:1773]
ENSG00000135506	4.79257	protein_coding	OS9	OS9, endoplasmic reticulum lectin [Source:HGNC Symbol;Acc:HGNC:16994]
ENSG00000135596	5.69056	protein_coding	MICAL1	microtubule associated monooxygenase, calponin and LIM domain containing 1 [Source:HGNC Symbol;Acc:HGNC:20619]
ENSG00000135624	6.8541	protein_coding	CCT7	chaperonin containing TCP1 subunit 7 [Source:HGNC Symbol;Acc:HGNC:1622]
ENSG00000135916	5.73318	protein_coding	ITM2C	integral membrane protein 2C [Source:HGNC Symbol;Acc:HGNC:6175]
ENSG00000135926	5.12028	protein_coding	TMBIM1	transmembrane BAX inhibitor motif containing 1 [Source:HGNC Symbol;Acc:HGNC:23410]
ENSG00000135931	5.4032	protein_coding	ARMC9	armadillo repeat containing 9 [Source:HGNC Symbol;Acc:HGNC:20730]
ENSG00000136206	-10.5105	protein_coding	SPDYE1	speedy/RINGO cell cycle regulator family member E1 [Source:HGNC Symbol;Acc:HGNC:16408]
ENSG00000136280	8.03331	protein_coding	CCM2	CCM2 scaffolding protein [Source:HGNC Symbol;Acc:HGNC:21708]
ENSG00000136448	5.90891	protein_coding	NMT1	N-myristoyltransferase 1 [Source:HGNC Symbol;Acc:HGNC:7857]
ENSG00000136541	-11.2426	protein_coding	ERMN	ermin [Source:HGNC Symbol;Acc:HGNC:29208]
ENSG00000136603	-5.37572	protein_coding	SKIL	SKI like proto-oncogene [Source:HGNC Symbol;Acc:HGNC:10897]
ENSG00000136718	7.89462	protein_coding	IMP4	IMP4, U3 small nucleolar ribonucleoprotein [Source:HGNC Symbol;Acc:HGNC:30856]
ENSG00000136732	8.52127	protein_coding	GYPC	glycophorin C (Gerbich blood group) [Source:HGNC Symbol;Acc:HGNC:4704]
ENSG00000136802	8.56893	protein_coding	LRRC8A	leucine rich repeat containing 8 family member A [Source:HGNC Symbol;Acc:HGNC:19027]
ENSG00000136830	6.91732	protein_coding	FAM129B	family with sequence similarity 129 member B [Source:HGNC Symbol;Acc:HGNC:25282]
ENSG00000136859	4.94507	protein_coding	ANGPTL2	angiopoietin like 2 [Source:HGNC Symbol;Acc:HGNC:490]
ENSG00000136930	5.56158	protein_coding	PSMB7	proteasome subunit beta 7 [Source:HGNC Symbol;Acc:HGNC:9544]
ENSG00000136942	6.72737	protein_coding	RPL35	ribosomal protein L35 [Source:HGNC Symbol;Acc:HGNC:10344]
ENSG00000137100	8.32523	protein_coding	DCTN3	dynactin subunit 3 [Source:HGNC Symbol;Acc:HGNC:2713]
ENSG00000137106	6.35268	protein_coding	GRHPR	glyoxylate and hydroxypyruvate reductase [Source:HGNC Symbol;Acc:HGNC:4570]
ENSG00000137154	5.95682	protein_coding	RPS6	ribosomal protein S6 [Source:HGNC Symbol;Acc:HGNC:10429]
ENSG00000137207	5.94316	protein_coding	YIPF3	Yip1 domain family member 3 [Source:HGNC Symbol;Acc:HGNC:21023]
ENSG00000137267	6.53686	protein_coding	TUBB2A	tubulin beta 2A class IIa [Source:HGNC Symbol;Acc:HGNC:12412]
ENSG00000137309	8.51958	protein_coding	HMGA1	high mobility group AT-hook 1 [Source:HGNC Symbol;Acc:HGNC:5010]
ENSG00000137312	6.89131	protein_coding	FLOT1	flotillin 1 [Source:HGNC Symbol;Acc:HGNC:3757]
ENSG00000137504	-5.24907	protein_coding	CREBZF	CREB/ATF bZIP transcription factor [Source:HGNC Symbol;Acc:HGNC:24905]
ENSG00000137767	8.38028	protein_coding	SQOR	sulfide quinone oxidoreductase [Source:HGNC Symbol;Acc:HGNC:20390]
ENSG00000137818	8.2913	protein_coding	RPLP1	ribosomal protein lateral stalk subunit P1 [Source:HGNC Symbol;Acc:HGNC:10372]
ENSG00000138061	-5.6716	protein_coding	CYP1B1	cytochrome P450 family 1 subfamily B member 1 [Source:HGNC Symbol;Acc:HGNC:2597]
ENSG00000138080	5.47699	protein_coding	EMILIN1	elastin microfibril interfacer 1 [Source:HGNC Symbol;Acc:HGNC:19880]
ENSG00000138107	7.53147	protein_coding	ACTR1A	ARP1 actin related protein 1 homolog A [Source:HGNC Symbol;Acc:HGNC:167]
ENSG00000138131	7.47296	protein_coding	LOXL4	lysyl oxidase like 4 [Source:HGNC Symbol;Acc:HGNC:17171]
ENSG00000138135	-5.63023	protein_coding	CH25H	cholesterol 25-hydroxylase [Source:HGNC Symbol;Acc:HGNC:1907]
ENSG00000138172	7.92679	protein_coding	CALHM2	calcium homeostasis modulator 2 [Source:HGNC Symbol;Acc:HGNC:23493]
ENSG00000138326	5.32188	protein_coding	RPS24	ribosomal protein S24 [Source:HGNC Symbol;Acc:HGNC:10411]
ENSG00000138346	-5.30156	protein_coding	DNA2	DNA replication helicase/nuclease 2 [Source:HGNC Symbol;Acc:HGNC:2939]
ENSG00000138379	-8.8642	protein_coding	MSTN	myostatin [Source:HGNC Symbol;Acc:HGNC:4223]
ENSG00000138380	-5.09171	protein_coding	CARF	calcium responsive transcription factor [Source:HGNC Symbol;Acc:HGNC:14435]
ENSG00000138468	-5.23546	protein_coding	SENP7	SUMO1/sentrin specific peptidase 7 [Source:HGNC Symbol;Acc:HGNC:30402]
ENSG00000138685	-5.12736	protein_coding	FGF2	fibroblast growth factor 2 [Source:HGNC Symbol;Acc:HGNC:3676]
ENSG00000139112	6.34495	protein_coding	GABARAPL1	GABA type A receptor associated protein like 1 [Source:HGNC Symbol;Acc:HGNC:4068]
ENSG00000139629	8.08767	protein_coding	GALNT6	polypeptide N-acetylgalactosaminyltransferase 6 [Source:HGNC Symbol;Acc:HGNC:4128]
ENSG00000139641	6.45807	protein_coding	ESYT1	extended synaptotagmin 1 [Source:HGNC Symbol;Acc:HGNC:29534]
ENSG00000139793	-4.95016	protein_coding	MBNL2	muscleblind like splicing regulator 2 [Source:HGNC Symbol;Acc:HGNC:16746]
ENSG00000140264	5.8144	protein_coding	SERF2	small EDRK-rich factor 2 [Source:HGNC Symbol;Acc:HGNC:10757]
ENSG00000140285	-5.32427	protein_coding	FGF7	fibroblast growth factor 7 [Source:HGNC Symbol;Acc:HGNC:3685]
ENSG00000140497	8.23433	protein_coding	SCAMP2	secretory carrier membrane protein 2 [Source:HGNC Symbol;Acc:HGNC:10564]
ENSG00000140545	6.72798	protein_coding	MFGE8	milk fat globule-EGF factor 8 protein [Source:HGNC Symbol;Acc:HGNC:7036]
ENSG00000140682	6.12578	protein_coding	TGFB1I1	transforming growth factor beta 1 induced transcript 1 [Source:HGNC Symbol;Acc:HGNC:11767]
ENSG00000140829	8.07409	protein_coding	DHX38	DEAH-box helicase 38 [Source:HGNC Symbol;Acc:HGNC:17211]
ENSG00000140988	7.37682	protein_coding	RPS2	ribosomal protein S2 [Source:HGNC Symbol;Acc:HGNC:10404]
ENSG00000140990	8.44724	protein_coding	NDUFB10	NADH:ubiquinone oxidoreductase subunit B10 [Source:HGNC Symbol;Acc:HGNC:7696]
ENSG00000141002	5.71041	protein_coding	TCF25	transcription factor 25 [Source:HGNC Symbol;Acc:HGNC:29181]
ENSG00000141338	-6.82946	protein_coding	ABCA8	ATP binding cassette subfamily A member 8 [Source:HGNC Symbol;Acc:HGNC:38]
ENSG00000141349	8.05966	protein_coding	G6PC3	glucose-6-phosphatase catalytic subunit 3 [Source:HGNC Symbol;Acc:HGNC:24861]
ENSG00000141522	6.15493	protein_coding	ARHGDIA	Rho GDP dissociation inhibitor alpha [Source:HGNC Symbol;Acc:HGNC:678]
ENSG00000141526	5.50607	protein_coding	SLC16A3	solute carrier family 16 member 3 [Source:HGNC Symbol;Acc:HGNC:10924]
ENSG00000141552	8.19459	protein_coding	ANAPC11	anaphase promoting complex subunit 11 [Source:HGNC Symbol;Acc:HGNC:14452]
ENSG00000141698	7.98981	protein_coding	NT5C3B	5'-nucleotidase, cytosolic IIIB [Source:HGNC Symbol;Acc:HGNC:28300]
ENSG00000141753	6.25323	protein_coding	IGFBP4	insulin like growth factor binding protein 4 [Source:HGNC Symbol;Acc:HGNC:5473]
ENSG00000141756	4.84161	protein_coding	FKBP10	FK506 binding protein 10 [Source:HGNC Symbol;Acc:HGNC:18169]
ENSG00000141985	5.95411	protein_coding	SH3GL1	SH3 domain containing GRB2 like 1, endophilin A2 [Source:HGNC Symbol;Acc:HGNC:10830]
ENSG00000142089	8.04727	protein_coding	IFITM3	interferon induced transmembrane protein 3 [Source:HGNC Symbol;Acc:HGNC:5414]
ENSG00000142186	6.6152	protein_coding	SCYL1	SCY1 like pseudokinase 1 [Source:HGNC Symbol;Acc:HGNC:14372]
ENSG00000142208	6.30935	protein_coding	AKT1	AKT serine/threonine kinase 1 [Source:HGNC Symbol;Acc:HGNC:391]
ENSG00000142227	6.07424	protein_coding	EMP3	epithelial membrane protein 3 [Source:HGNC Symbol;Acc:HGNC:3335]
ENSG00000142230	5.9095	protein_coding	SAE1	SUMO1 activating enzyme subunit 1 [Source:HGNC Symbol;Acc:HGNC:30660]
ENSG00000142507	6.70699	protein_coding	PSMB6	proteasome subunit beta 6 [Source:HGNC Symbol;Acc:HGNC:9543]
ENSG00000142534	7.47687	protein_coding	RPS11	ribosomal protein S11 [Source:HGNC Symbol;Acc:HGNC:10384]
ENSG00000142541	7.65431	protein_coding	RPL13A	ribosomal protein L13a [Source:HGNC Symbol;Acc:HGNC:10304]
ENSG00000142552	5.87817	protein_coding	RCN3	reticulocalbin 3 [Source:HGNC Symbol;Acc:HGNC:21145]
ENSG00000142634	7.9252	protein_coding	EFHD2	EF-hand domain family member D2 [Source:HGNC Symbol;Acc:HGNC:28670]
ENSG00000142657	6.80034	protein_coding	PGD	phosphogluconate dehydrogenase [Source:HGNC Symbol;Acc:HGNC:8891]
ENSG00000142669	7.91642	protein_coding	SH3BGRL3	SH3 domain binding glutamate rich protein like 3 [Source:HGNC Symbol;Acc:HGNC:15568]
ENSG00000142676	7.22406	protein_coding	RPL11	ribosomal protein L11 [Source:HGNC Symbol;Acc:HGNC:10301]
ENSG00000142937	5.96871	protein_coding	RPS8	ribosomal protein S8 [Source:HGNC Symbol;Acc:HGNC:10441]
ENSG00000143028	7.96369	protein_coding	SYPL2	synaptophysin like 2 [Source:HGNC Symbol;Acc:HGNC:27638]
ENSG00000143368	8.48229	protein_coding	SF3B4	splicing factor 3b subunit 4 [Source:HGNC Symbol;Acc:HGNC:10771]
ENSG00000143369	6.4909	protein_coding	ECM1	extracellular matrix protein 1 [Source:HGNC Symbol;Acc:HGNC:3153]
ENSG00000143393	6.20657	protein_coding	PI4KB	phosphatidylinositol 4-kinase beta [Source:HGNC Symbol;Acc:HGNC:8984]
ENSG00000143545	6.39771	protein_coding	RAB13	RAB13, member RAS oncogene family [Source:HGNC Symbol;Acc:HGNC:9762]
ENSG00000143570	7.03721	protein_coding	SLC39A1	solute carrier family 39 member 1 [Source:HGNC Symbol;Acc:HGNC:12876]
ENSG00000143575	6.53839	protein_coding	HAX1	HCLS1 associated protein X-1 [Source:HGNC Symbol;Acc:HGNC:16915]
ENSG00000143612	4.97436	protein_coding	C1orf43	chromosome 1 open reading frame 43 [Source:HGNC Symbol;Acc:HGNC:29876]
ENSG00000143631	-9.37631	protein_coding	FLG	filaggrin [Source:HGNC Symbol;Acc:HGNC:3748]
ENSG00000143774	5.89342	protein_coding	GUK1	guanylate kinase 1 [Source:HGNC Symbol;Acc:HGNC:4693]
ENSG00000144426	-5.51907	protein_coding	NBEAL1	neurobeachin like 1 [Source:HGNC Symbol;Acc:HGNC:20681]
ENSG00000144579	6.20705	protein_coding	CTDSP1	CTD small phosphatase 1 [Source:HGNC Symbol;Acc:HGNC:21614]
ENSG00000144583	7.86504	protein_coding	MARCH4	membrane associated ring-CH-type finger 4 [Source:HGNC Symbol;Acc:HGNC:29269]
ENSG00000144713	7.21742	protein_coding	RPL32	ribosomal protein L32 [Source:HGNC Symbol;Acc:HGNC:10336]
ENSG00000144810	-5.68537	protein_coding	COL8A1	collagen type VIII alpha 1 chain [Source:HGNC Symbol;Acc:HGNC:2215]
ENSG00000145425	5.15409	protein_coding	RPS3A	ribosomal protein S3A [Source:HGNC Symbol;Acc:HGNC:10421]
ENSG00000145592	7.10037	protein_coding	RPL37	ribosomal protein L37 [Source:HGNC Symbol;Acc:HGNC:10347]
ENSG00000145681	-6.54235	protein_coding	HAPLN1	hyaluronan and proteoglycan link protein 1 [Source:HGNC Symbol;Acc:HGNC:2380]
ENSG00000145912	8.43555	protein_coding	NHP2	NHP2 ribonucleoprotein [Source:HGNC Symbol;Acc:HGNC:14377]
ENSG00000146066	7.99134	protein_coding	HIGD2A	HIG1 hypoxia inducible domain family member 2A [Source:HGNC Symbol;Acc:HGNC:28311]
ENSG00000146247	-4.74625	protein_coding	PHIP	pleckstrin homology domain interacting protein [Source:HGNC Symbol;Acc:HGNC:15673]
ENSG00000146373	-5.01419	protein_coding	RNF217	ring finger protein 217 [Source:HGNC Symbol;Acc:HGNC:21487]
ENSG00000146540	8.00947	protein_coding	C7orf50	chromosome 7 open reading frame 50 [Source:HGNC Symbol;Acc:HGNC:22421]
ENSG00000146701	7.18275	protein_coding	MDH2	malate dehydrogenase 2 [Source:HGNC Symbol;Acc:HGNC:6971]
ENSG00000147027	-5.17272	protein_coding	TMEM47	transmembrane protein 47 [Source:HGNC Symbol;Acc:HGNC:18515]
ENSG00000147403	6.79814	protein_coding	RPL10	ribosomal protein L10 [Source:HGNC Symbol;Acc:HGNC:10298]
ENSG00000147604	5.3155	protein_coding	RPL7	ribosomal protein L7 [Source:HGNC Symbol;Acc:HGNC:10363]
ENSG00000147684	5.52841	protein_coding	NDUFB9	NADH:ubiquinone oxidoreductase subunit B9 [Source:HGNC Symbol;Acc:HGNC:7704]
ENSG00000147872	5.71753	protein_coding	PLIN2	perilipin 2 [Source:HGNC Symbol;Acc:HGNC:248]
ENSG00000148180	5.30226	protein_coding	GSN	gelsolin [Source:HGNC Symbol;Acc:HGNC:4620]
ENSG00000148303	6.42233	protein_coding	RPL7A	ribosomal protein L7a [Source:HGNC Symbol;Acc:HGNC:10364]
ENSG00000148335	8.06038	protein_coding	NTMT1	N-terminal Xaa-Pro-Lys N-methyltransferase 1 [Source:HGNC Symbol;Acc:HGNC:23373]
ENSG00000148541	-8.34065	protein_coding	FAM13C	family with sequence similarity 13 member C [Source:HGNC Symbol;Acc:HGNC:19371]
ENSG00000148671	7.92679	protein_coding	ADIRF	adipogenesis regulatory factor [Source:HGNC Symbol;Acc:HGNC:24043]
ENSG00000148719	7.96911	protein_coding	DNAJB12	DnaJ heat shock protein family (Hsp40) member B12 [Source:HGNC Symbol;Acc:HGNC:14891]
ENSG00000148834	7.07586	protein_coding	GSTO1	glutathione S-transferase omega 1 [Source:HGNC Symbol;Acc:HGNC:13312]
ENSG00000148843	7.86504	protein_coding	PDCD11	programmed cell death 11 [Source:HGNC Symbol;Acc:HGNC:13408]
ENSG00000149090	6.58104	protein_coding	PAMR1	peptidase domain containing associated with muscle regeneration 1 [Source:HGNC Symbol;Acc:HGNC:24554]
ENSG00000149131	7.02469	protein_coding	SERPING1	serpin family G member 1 [Source:HGNC Symbol;Acc:HGNC:1228]
ENSG00000149136	5.46978	protein_coding	SSRP1	structure specific recognition protein 1 [Source:HGNC Symbol;Acc:HGNC:11327]
ENSG00000149182	8.43499	protein_coding	ARFGAP2	ADP ribosylation factor GTPase activating protein 2 [Source:HGNC Symbol;Acc:HGNC:13504]
ENSG00000149212	-7.74879	protein_coding	SESN3	sestrin 3 [Source:HGNC Symbol;Acc:HGNC:23060]
ENSG00000149273	5.37792	protein_coding	RPS3	ribosomal protein S3 [Source:HGNC Symbol;Acc:HGNC:10420]
ENSG00000149289	-4.72817	protein_coding	ZC3H12C	zinc finger CCCH-type containing 12C [Source:HGNC Symbol;Acc:HGNC:29362]
ENSG00000149357	4.97492	protein_coding	LAMTOR1	late endosomal/lysosomal adaptor, MAPK and MTOR activator 1 [Source:HGNC Symbol;Acc:HGNC:26068]
ENSG00000149428	6.78911	protein_coding	HYOU1	hypoxia up-regulated 1 [Source:HGNC Symbol;Acc:HGNC:16931]
ENSG00000149451	7.04963	protein_coding	ADAM33	ADAM metallopeptidase domain 33 [Source:HGNC Symbol;Acc:HGNC:15478]
ENSG00000149480	6.47257	protein_coding	MTA2	metastasis associated 1 family member 2 [Source:HGNC Symbol;Acc:HGNC:7411]
ENSG00000149591	7.89452	protein_coding	TAGLN	transgelin [Source:HGNC Symbol;Acc:HGNC:11553]
ENSG00000149600	6.36568	protein_coding	COMMD7	COMM domain containing 7 [Source:HGNC Symbol;Acc:HGNC:16223]
ENSG00000149782	8.26737	protein_coding	PLCB3	phospholipase C beta 3 [Source:HGNC Symbol;Acc:HGNC:9056]
ENSG00000149823	7.9528	protein_coding	VPS51	VPS51, GARP complex subunit [Source:HGNC Symbol;Acc:HGNC:1172]
ENSG00000149925	5.7287	protein_coding	ALDOA	aldolase, fructose-bisphosphate A [Source:HGNC Symbol;Acc:HGNC:414]
ENSG00000149932	6.25258	protein_coding	TMEM219	transmembrane protein 219 [Source:HGNC Symbol;Acc:HGNC:25201]
ENSG00000150991	6.31464	protein_coding	UBC	ubiquitin C [Source:HGNC Symbol;Acc:HGNC:12468]
ENSG00000151151	-6.16984	protein_coding	IPMK	inositol polyphosphate multikinase [Source:HGNC Symbol;Acc:HGNC:20739]
ENSG00000151229	-6.23247	protein_coding	SLC2A13	solute carrier family 2 member 13 [Source:HGNC Symbol;Acc:HGNC:15956]
ENSG00000151414	-6.02417	protein_coding	NEK7	NIMA related kinase 7 [Source:HGNC Symbol;Acc:HGNC:13386]
ENSG00000151881	-4.6655	protein_coding	TMEM267	transmembrane protein 267 [Source:HGNC Symbol;Acc:HGNC:26139]
ENSG00000152402	-7.2476	protein_coding	GUCY1A2	guanylate cyclase 1 soluble subunit alpha 2 [Source:HGNC Symbol;Acc:HGNC:4684]
ENSG00000152413	-5.6922	protein_coding	HOMER1	homer scaffolding protein 1 [Source:HGNC Symbol;Acc:HGNC:17512]
ENSG00000152556	6.26837	protein_coding	PFKM	phosphofructokinase, muscle [Source:HGNC Symbol;Acc:HGNC:8877]
ENSG00000152767	5.37603	protein_coding	FARP1	FERM, ARH/RhoGEF and pleckstrin domain protein 1 [Source:HGNC Symbol;Acc:HGNC:3591]
ENSG00000152926	-6.2512	protein_coding	ZNF117	zinc finger protein 117 [Source:HGNC Symbol;Acc:HGNC:12897]
ENSG00000152952	-5.71038	protein_coding	PLOD2	procollagen-lysine,2-oxoglutarate 5-dioxygenase 2 [Source:HGNC Symbol;Acc:HGNC:9082]
ENSG00000152977	-11.9531	protein_coding	ZIC1	Zic family member 1 [Source:HGNC Symbol;Acc:HGNC:12872]
ENSG00000153786	6.7087	protein_coding	ZDHHC7	zinc finger DHHC-type containing 7 [Source:HGNC Symbol;Acc:HGNC:18459]
ENSG00000153993	-4.7896	protein_coding	SEMA3D	semaphorin 3D [Source:HGNC Symbol;Acc:HGNC:10726]
ENSG00000154096	7.27091	protein_coding	THY1	Thy-1 cell surface antigen [Source:HGNC Symbol;Acc:HGNC:11801]
ENSG00000154545	8.25538	protein_coding	MAGED4	MAGE family member D4 [Source:HGNC Symbol;Acc:HGNC:23793]
ENSG00000154736	-5.0814	protein_coding	ADAMTS5	ADAM metallopeptidase with thrombospondin type 1 motif 5 [Source:HGNC Symbol;Acc:HGNC:221]
ENSG00000154856	8.16725	protein_coding	APCDD1	APC down-regulated 1 [Source:HGNC Symbol;Acc:HGNC:15718]
ENSG00000155011	-9.65227	protein_coding	DKK2	dickkopf WNT signaling pathway inhibitor 2 [Source:HGNC Symbol;Acc:HGNC:2892]
ENSG00000155254	5.39532	protein_coding	MARVELD1	MARVEL domain containing 1 [Source:HGNC Symbol;Acc:HGNC:28674]
ENSG00000155304	-4.93252	protein_coding	HSPA13	heat shock protein family A (Hsp70) member 13 [Source:HGNC Symbol;Acc:HGNC:11375]
ENSG00000155363	8.28112	protein_coding	MOV10	Mov10 RISC complex RNA helicase [Source:HGNC Symbol;Acc:HGNC:7200]
ENSG00000155366	6.74434	protein_coding	RHOC	ras homolog family member C [Source:HGNC Symbol;Acc:HGNC:669]
ENSG00000155368	5.22542	protein_coding	DBI	diazepam binding inhibitor, acyl-CoA binding protein [Source:HGNC Symbol;Acc:HGNC:2690]
ENSG00000155744	-5.24959	protein_coding	FAM126B	family with sequence similarity 126 member B [Source:HGNC Symbol;Acc:HGNC:28593]
ENSG00000155970	-5.64608	protein_coding	MICU3	mitochondrial calcium uptake family member 3 [Source:HGNC Symbol;Acc:HGNC:27820]
ENSG00000156482	5.98296	protein_coding	RPL30	ribosomal protein L30 [Source:HGNC Symbol;Acc:HGNC:10333]
ENSG00000156515	6.52048	protein_coding	HK1	hexokinase 1 [Source:HGNC Symbol;Acc:HGNC:4922]
ENSG00000156587	7.87167	protein_coding	UBE2L6	ubiquitin conjugating enzyme E2 L6 [Source:HGNC Symbol;Acc:HGNC:12490]
ENSG00000156709	7.8667	protein_coding	AIFM1	apoptosis inducing factor mitochondria associated 1 [Source:HGNC Symbol;Acc:HGNC:8768]
ENSG00000157014	8.03257	protein_coding	TATDN2	TatD DNase domain containing 2 [Source:HGNC Symbol;Acc:HGNC:28988]
ENSG00000157107	-5.04968	protein_coding	FCHO2	FCH domain only 2 [Source:HGNC Symbol;Acc:HGNC:25180]
ENSG00000157214	-6.32377	protein_coding	STEAP2	STEAP2 metalloreductase [Source:HGNC Symbol;Acc:HGNC:17885]
ENSG00000157227	5.67721	protein_coding	MMP14	matrix metallopeptidase 14 [Source:HGNC Symbol;Acc:HGNC:7160]
ENSG00000157593	6.51133	protein_coding	SLC35B2	solute carrier family 35 member B2 [Source:HGNC Symbol;Acc:HGNC:16872]
ENSG00000158669	6.46009	protein_coding	GPAT4	glycerol-3-phosphate acyltransferase 4 [Source:HGNC Symbol;Acc:HGNC:20880]
ENSG00000158710	6.5397	protein_coding	TAGLN2	transgelin 2 [Source:HGNC Symbol;Acc:HGNC:11554]
ENSG00000158828	7.19032	protein_coding	PINK1	PTEN induced putative kinase 1 [Source:HGNC Symbol;Acc:HGNC:14581]
ENSG00000158864	6.6746	protein_coding	NDUFS2	NADH:ubiquinone oxidoreductase core subunit S2 [Source:HGNC Symbol;Acc:HGNC:7708]
ENSG00000159210	6.32719	protein_coding	SNF8	SNF8, ESCRT-II complex subunit [Source:HGNC Symbol;Acc:HGNC:17028]
ENSG00000159335	6.9495	protein_coding	PTMS	parathymosin [Source:HGNC Symbol;Acc:HGNC:9629]
ENSG00000159352	7.14376	protein_coding	PSMD4	proteasome 26S subunit, non-ATPase 4 [Source:HGNC Symbol;Acc:HGNC:9561]
ENSG00000159377	6.16037	protein_coding	PSMB4	proteasome subunit beta 4 [Source:HGNC Symbol;Acc:HGNC:9541]
ENSG00000159403	4.99237	protein_coding	C1R	complement C1r [Source:HGNC Symbol;Acc:HGNC:1246]
ENSG00000159423	8.0976	protein_coding	ALDH4A1	aldehyde dehydrogenase 4 family member A1 [Source:HGNC Symbol;Acc:HGNC:406]
ENSG00000159479	8.12559	protein_coding	MED8	mediator complex subunit 8 [Source:HGNC Symbol;Acc:HGNC:19971]
ENSG00000159840	8.00922	protein_coding	ZYX	zyxin [Source:HGNC Symbol;Acc:HGNC:13200]
ENSG00000160075	5.15739	protein_coding	SSU72	SSU72 homolog, RNA polymerase II CTD phosphatase [Source:HGNC Symbol;Acc:HGNC:25016]
ENSG00000160200	6.28307	protein_coding	CBS	cystathionine-beta-synthase [Source:HGNC Symbol;Acc:HGNC:1550]
ENSG00000160211	7.07519	protein_coding	G6PD	glucose-6-phosphate dehydrogenase [Source:HGNC Symbol;Acc:HGNC:4057]
ENSG00000160213	6.65478	protein_coding	CSTB	cystatin B [Source:HGNC Symbol;Acc:HGNC:2482]
ENSG00000160285	6.55269	protein_coding	LSS	lanosterol synthase [Source:HGNC Symbol;Acc:HGNC:6708]
ENSG00000160360	8.34917	protein_coding	GPSM1	G protein signaling modulator 1 [Source:HGNC Symbol;Acc:HGNC:17858]
ENSG00000160408	6.74565	protein_coding	ST6GALNAC6	ST6 N-acetylgalactosaminide alpha-2,6-sialyltransferase 6 [Source:HGNC Symbol;Acc:HGNC:23364]
ENSG00000160752	6.37644	protein_coding	FDPS	farnesyl diphosphate synthase [Source:HGNC Symbol;Acc:HGNC:3631]
ENSG00000160789	5.48363	protein_coding	LMNA	lamin A/C [Source:HGNC Symbol;Acc:HGNC:6636]
ENSG00000160888	8.24458	protein_coding	IER2	immediate early response 2 [Source:HGNC Symbol;Acc:HGNC:28871]
ENSG00000160991	7.96137	protein_coding	ORAI2	ORAI calcium release-activated calcium modulator 2 [Source:HGNC Symbol;Acc:HGNC:21667]
ENSG00000161011	7.99374	protein_coding	SQSTM1	sequestosome 1 [Source:HGNC Symbol;Acc:HGNC:11280]
ENSG00000161013	5.09821	protein_coding	MGAT4B	mannosyl (alpha-1,3-)-glycoprotein beta-1,4-N-acetylglucosaminyltransferase, isozyme B [Source:HGNC Symbol;Acc:HGNC:7048]
ENSG00000161016	6.63599	protein_coding	RPL8	ribosomal protein L8 [Source:HGNC Symbol;Acc:HGNC:10368]
ENSG00000161203	5.45188	protein_coding	AP2M1	adaptor related protein complex 2 mu 1 subunit [Source:HGNC Symbol;Acc:HGNC:564]
ENSG00000161249	7.88892	protein_coding	DMKN	dermokine [Source:HGNC Symbol;Acc:HGNC:25063]
ENSG00000161714	8.40846	protein_coding	PLCD3	phospholipase C delta 3 [Source:HGNC Symbol;Acc:HGNC:9061]
ENSG00000161904	8.22531	protein_coding	LEMD2	LEM domain containing 2 [Source:HGNC Symbol;Acc:HGNC:21244]
ENSG00000161960	6.86752	protein_coding	EIF4A1	eukaryotic translation initiation factor 4A1 [Source:HGNC Symbol;Acc:HGNC:3282]
ENSG00000161970	6.69421	protein_coding	RPL26	ribosomal protein L26 [Source:HGNC Symbol;Acc:HGNC:10327]
ENSG00000162244	6.8667	protein_coding	RPL29	ribosomal protein L29 [Source:HGNC Symbol;Acc:HGNC:10331]
ENSG00000162430	4.8515	protein_coding	SELENON	selenoprotein N [Source:HGNC Symbol;Acc:HGNC:15999]
ENSG00000162433	-5.43825	protein_coding	AK4	adenylate kinase 4 [Source:HGNC Symbol;Acc:HGNC:363]
ENSG00000162458	6.51523	protein_coding	FBLIM1	filamin binding LIM protein 1 [Source:HGNC Symbol;Acc:HGNC:24686]
ENSG00000162576	5.87932	protein_coding	MXRA8	matrix remodeling associated 8 [Source:HGNC Symbol;Acc:HGNC:7542]
ENSG00000162591	6.47177	protein_coding	MEGF6	multiple EGF like domains 6 [Source:HGNC Symbol;Acc:HGNC:3232]
ENSG00000162889	6.95036	protein_coding	MAPKAPK2	mitogen-activated protein kinase-activated protein kinase 2 [Source:HGNC Symbol;Acc:HGNC:6887]
ENSG00000163017	8.22983	protein_coding	ACTG2	actin, gamma 2, smooth muscle, enteric [Source:HGNC Symbol;Acc:HGNC:145]
ENSG00000163191	7.02945	protein_coding	S100A11	S100 calcium binding protein A11 [Source:HGNC Symbol;Acc:HGNC:10488]
ENSG00000163399	4.8237	protein_coding	ATP1A1	ATPase Na+/K+ transporting subunit alpha 1 [Source:HGNC Symbol;Acc:HGNC:799]
ENSG00000163468	6.22537	protein_coding	CCT3	chaperonin containing TCP1 subunit 3 [Source:HGNC Symbol;Acc:HGNC:1616]
ENSG00000163661	-5.24493	protein_coding	PTX3	pentraxin 3 [Source:HGNC Symbol;Acc:HGNC:9692]
ENSG00000163902	5.81326	protein_coding	RPN1	ribophorin I [Source:HGNC Symbol;Acc:HGNC:10381]
ENSG00000164031	-5.04497	protein_coding	DNAJB14	DnaJ heat shock protein family (Hsp40) member B14 [Source:HGNC Symbol;Acc:HGNC:25881]
ENSG00000164035	-12.1755	protein_coding	EMCN	endomucin [Source:HGNC Symbol;Acc:HGNC:16041]
ENSG00000164054	7.30687	protein_coding	SHISA5	shisa family member 5 [Source:HGNC Symbol;Acc:HGNC:30376]
ENSG00000164176	-7.21322	protein_coding	EDIL3	EGF like repeats and discoidin domains 3 [Source:HGNC Symbol;Acc:HGNC:3173]
ENSG00000164187	-5.01288	protein_coding	LMBRD2	LMBR1 domain containing 2 [Source:HGNC Symbol;Acc:HGNC:25287]
ENSG00000164587	6.48184	protein_coding	RPS14	ribosomal protein S14 [Source:HGNC Symbol;Acc:HGNC:10387]
ENSG00000164611	8.43331	protein_coding	PTTG1	pituitary tumor-transforming 1 [Source:HGNC Symbol;Acc:HGNC:9690]
ENSG00000164713	7.46472	protein_coding	BRI3	brain protein I3 [Source:HGNC Symbol;Acc:HGNC:1109]
ENSG00000164733	5.22048	protein_coding	CTSB	cathepsin B [Source:HGNC Symbol;Acc:HGNC:2527]
ENSG00000164880	7.88155	protein_coding	INTS1	integrator complex subunit 1 [Source:HGNC Symbol;Acc:HGNC:24555]
ENSG00000164920	5.921	protein_coding	OSR2	odd-skipped related transciption factor 2 [Source:HGNC Symbol;Acc:HGNC:15830]
ENSG00000164983	-4.74689	protein_coding	TMEM65	transmembrane protein 65 [Source:HGNC Symbol;Acc:HGNC:25203]
ENSG00000165271	8.07122	protein_coding	NOL6	nucleolar protein 6 [Source:HGNC Symbol;Acc:HGNC:19910]
ENSG00000165283	5.69021	protein_coding	STOML2	stomatin like 2 [Source:HGNC Symbol;Acc:HGNC:14559]
ENSG00000165449	-10.9531	protein_coding	SLC16A9	solute carrier family 16 member 9 [Source:HGNC Symbol;Acc:HGNC:23520]
ENSG00000165813	-5.07098	protein_coding	CCDC186	coiled-coil domain containing 186 [Source:HGNC Symbol;Acc:HGNC:24349]
ENSG00000165915	5.63505	protein_coding	SLC39A13	solute carrier family 39 member 13 [Source:HGNC Symbol;Acc:HGNC:20859]
ENSG00000165997	-5.15896	protein_coding	ARL5B	ADP ribosylation factor like GTPase 5B [Source:HGNC Symbol;Acc:HGNC:23052]
ENSG00000166033	5.69624	protein_coding	HTRA1	HtrA serine peptidase 1 [Source:HGNC Symbol;Acc:HGNC:9476]
ENSG00000166311	5.3381	protein_coding	SMPD1	sphingomyelin phosphodiesterase 1 [Source:HGNC Symbol;Acc:HGNC:11120]
ENSG00000166333	6.57371	protein_coding	ILK	integrin linked kinase [Source:HGNC Symbol;Acc:HGNC:6040]
ENSG00000166347	7.89299	protein_coding	CYB5A	cytochrome b5 type A [Source:HGNC Symbol;Acc:HGNC:2570]
ENSG00000166396	8.31797	protein_coding	SERPINB7	serpin family B member 7 [Source:HGNC Symbol;Acc:HGNC:13902]
ENSG00000166432	-7.16666	protein_coding	ZMAT1	zinc finger matrin-type 1 [Source:HGNC Symbol;Acc:HGNC:29377]
ENSG00000166441	6.38506	protein_coding	RPL27A	ribosomal protein L27a [Source:HGNC Symbol;Acc:HGNC:10329]
ENSG00000166508	6.3505	protein_coding	MCM7	minichromosome maintenance complex component 7 [Source:HGNC Symbol;Acc:HGNC:6950]
ENSG00000166548	8.28236	protein_coding	TK2	thymidine kinase 2, mitochondrial [Source:HGNC Symbol;Acc:HGNC:11831]
ENSG00000166595	7.89625	protein_coding	FAM96B	family with sequence similarity 96 member B [Source:HGNC Symbol;Acc:HGNC:24261]
ENSG00000166681	5.10691	protein_coding	BEX3	brain expressed X-linked 3 [Source:HGNC Symbol;Acc:HGNC:13388]
ENSG00000166794	6.14424	protein_coding	PPIB	peptidylprolyl isomerase B [Source:HGNC Symbol;Acc:HGNC:9255]
ENSG00000166825	5.47797	protein_coding	ANPEP	alanyl aminopeptidase, membrane [Source:HGNC Symbol;Acc:HGNC:500]
ENSG00000166886	6.20464	protein_coding	NAB2	NGFI-A binding protein 2 [Source:HGNC Symbol;Acc:HGNC:7627]
ENSG00000166888	5.24154	protein_coding	STAT6	signal transducer and activator of transcription 6 [Source:HGNC Symbol;Acc:HGNC:11368]
ENSG00000166902	7.91401	protein_coding	MRPL16	mitochondrial ribosomal protein L16 [Source:HGNC Symbol;Acc:HGNC:14476]
ENSG00000166963	5.53802	protein_coding	MAP1A	microtubule associated protein 1A [Source:HGNC Symbol;Acc:HGNC:6835]
ENSG00000166986	5.14805	protein_coding	MARS	methionyl-tRNA synthetase [Source:HGNC Symbol;Acc:HGNC:6898]
ENSG00000167085	6.96809	protein_coding	PHB	prohibitin [Source:HGNC Symbol;Acc:HGNC:8912]
ENSG00000167118	8.06328	protein_coding	URM1	ubiquitin related modifier 1 [Source:HGNC Symbol;Acc:HGNC:28378]
ENSG00000167244	8.50484	protein_coding	IGF2	insulin like growth factor 2 [Source:HGNC Symbol;Acc:HGNC:5466]
ENSG00000167323	8.09406	protein_coding	STIM1	stromal interaction molecule 1 [Source:HGNC Symbol;Acc:HGNC:11386]
ENSG00000167468	7.70835	protein_coding	GPX4	glutathione peroxidase 4 [Source:HGNC Symbol;Acc:HGNC:4556]
ENSG00000167491	8.14075	protein_coding	GATAD2A	GATA zinc finger domain containing 2A [Source:HGNC Symbol;Acc:HGNC:29989]
ENSG00000167508	7.87249	protein_coding	MVD	mevalonate diphosphate decarboxylase [Source:HGNC Symbol;Acc:HGNC:7529]
ENSG00000167526	6.5123	protein_coding	RPL13	ribosomal protein L13 [Source:HGNC Symbol;Acc:HGNC:10303]
ENSG00000167535	7.84246	protein_coding	CACNB3	calcium voltage-gated channel auxiliary subunit beta 3 [Source:HGNC Symbol;Acc:HGNC:1403]
ENSG00000167553	7.26829	protein_coding	TUBA1C	tubulin alpha 1c [Source:HGNC Symbol;Acc:HGNC:20768]
ENSG00000167645	7.92121	protein_coding	YIF1B	Yip1 interacting factor homolog B, membrane trafficking protein [Source:HGNC Symbol;Acc:HGNC:30511]
ENSG00000167658	5.70861	protein_coding	EEF2	eukaryotic translation elongation factor 2 [Source:HGNC Symbol;Acc:HGNC:3214]
ENSG00000167671	5.27606	protein_coding	UBXN6	UBX domain protein 6 [Source:HGNC Symbol;Acc:HGNC:14928]
ENSG00000167674	6.22952	protein_coding	HDGFL2	HDGF like 2 [Source:HGNC Symbol;Acc:HGNC:14680]
ENSG00000167778	8.05966	protein_coding	SPRYD3	SPRY domain containing 3 [Source:HGNC Symbol;Acc:HGNC:25920]
ENSG00000167779	5.74013	protein_coding	IGFBP6	insulin like growth factor binding protein 6 [Source:HGNC Symbol;Acc:HGNC:5475]
ENSG00000167863	6.53993	protein_coding	ATP5H	ATP synthase, H+ transporting, mitochondrial Fo complex subunit D [Source:HGNC Symbol;Acc:HGNC:845]
ENSG00000167881	6.45847	protein_coding	SRP68	signal recognition particle 68 [Source:HGNC Symbol;Acc:HGNC:11302]
ENSG00000167900	8.39703	protein_coding	TK1	thymidine kinase 1 [Source:HGNC Symbol;Acc:HGNC:11830]
ENSG00000167996	6.65353	protein_coding	FTH1	ferritin heavy chain 1 [Source:HGNC Symbol;Acc:HGNC:3976]
ENSG00000168028	6.4174	protein_coding	RPSA	ribosomal protein SA [Source:HGNC Symbol;Acc:HGNC:6502]
ENSG00000168090	7.43026	protein_coding	COPS6	COP9 signalosome subunit 6 [Source:HGNC Symbol;Acc:HGNC:21749]
ENSG00000168259	5.19156	protein_coding	DNAJC7	DnaJ heat shock protein family (Hsp40) member C7 [Source:HGNC Symbol;Acc:HGNC:12392]
ENSG00000168300	-4.8563	protein_coding	PCMTD1	protein-L-isoaspartate (D-aspartate) O-methyltransferase domain containing 1 [Source:HGNC Symbol;Acc:HGNC:30483]
ENSG00000168439	7.03259	protein_coding	STIP1	stress induced phosphoprotein 1 [Source:HGNC Symbol;Acc:HGNC:11387]
ENSG00000168488	6.21138	protein_coding	ATXN2L	ataxin 2 like [Source:HGNC Symbol;Acc:HGNC:31326]
ENSG00000168653	5.08861	protein_coding	NDUFS5	NADH:ubiquinone oxidoreductase subunit S5 [Source:HGNC Symbol;Acc:HGNC:7712]
ENSG00000168734	7.11528	protein_coding	PKIG	cAMP-dependent protein kinase inhibitor gamma [Source:HGNC Symbol;Acc:HGNC:9019]
ENSG00000168802	6.35963	protein_coding	CHTF8	chromosome transmission fidelity factor 8 [Source:HGNC Symbol;Acc:HGNC:24353]
ENSG00000168894	8.4277	protein_coding	RNF181	ring finger protein 181 [Source:HGNC Symbol;Acc:HGNC:28037]
ENSG00000168936	7.88647	protein_coding	TMEM129	transmembrane protein 129 [Source:HGNC Symbol;Acc:HGNC:25137]
ENSG00000169100	7.3976	protein_coding	SLC25A6	solute carrier family 25 member 6 [Source:HGNC Symbol;Acc:HGNC:10992]
ENSG00000169223	7.13542	protein_coding	LMAN2	lectin, mannose binding 2 [Source:HGNC Symbol;Acc:HGNC:16986]
ENSG00000169230	5.44029	protein_coding	PRELID1	PRELI domain containing 1 [Source:HGNC Symbol;Acc:HGNC:30255]
ENSG00000169271	7.83823	protein_coding	HSPB3	heat shock protein family B (small) member 3 [Source:HGNC Symbol;Acc:HGNC:5248]
ENSG00000169592	7.89543	protein_coding	INO80E	INO80 complex subunit E [Source:HGNC Symbol;Acc:HGNC:26905]
ENSG00000169727	8.46158	protein_coding	GPS1	G protein pathway suppressor 1 [Source:HGNC Symbol;Acc:HGNC:4549]
ENSG00000169760	-5.94953	protein_coding	NLGN1	neuroligin 1 [Source:HGNC Symbol;Acc:HGNC:14291]
ENSG00000169926	8.0976	protein_coding	KLF13	Kruppel like factor 13 [Source:HGNC Symbol;Acc:HGNC:13672]
ENSG00000170160	-7.04432	protein_coding	CCDC144A	coiled-coil domain containing 144A [Source:HGNC Symbol;Acc:HGNC:29072]
ENSG00000170296	6.50102	protein_coding	GABARAP	GABA type A receptor-associated protein [Source:HGNC Symbol;Acc:HGNC:4067]
ENSG00000170315	7.78871	protein_coding	UBB	ubiquitin B [Source:HGNC Symbol;Acc:HGNC:12463]
ENSG00000170385	-5.25827	protein_coding	SLC30A1	solute carrier family 30 member 1 [Source:HGNC Symbol;Acc:HGNC:11012]
ENSG00000170515	5.12222	protein_coding	PA2G4	proliferation-associated 2G4 [Source:HGNC Symbol;Acc:HGNC:8550]
ENSG00000170889	7.58635	protein_coding	RPS9	ribosomal protein S9 [Source:HGNC Symbol;Acc:HGNC:10442]
ENSG00000170961	-4.86481	protein_coding	HAS2	hyaluronan synthase 2 [Source:HGNC Symbol;Acc:HGNC:4819]
ENSG00000171552	6.75557	protein_coding	BCL2L1	BCL2 like 1 [Source:HGNC Symbol;Acc:HGNC:992]
ENSG00000171858	6.55591	protein_coding	RPS21	ribosomal protein S21 [Source:HGNC Symbol;Acc:HGNC:10409]
ENSG00000171863	5.22284	protein_coding	RPS7	ribosomal protein S7 [Source:HGNC Symbol;Acc:HGNC:10440]
ENSG00000172053	6.30238	protein_coding	QARS	glutaminyl-tRNA synthetase [Source:HGNC Symbol;Acc:HGNC:9751]
ENSG00000172159	-6.4187	protein_coding	FRMD3	FERM domain containing 3 [Source:HGNC Symbol;Acc:HGNC:24125]
ENSG00000172201	-7.96342	protein_coding	ID4	inhibitor of DNA binding 4, HLH protein [Source:HGNC Symbol;Acc:HGNC:5363]
ENSG00000172270	5.32196	protein_coding	BSG	basigin (Ok blood group) [Source:HGNC Symbol;Acc:HGNC:1116]
ENSG00000172354	7.46372	protein_coding	GNB2	G protein subunit beta 2 [Source:HGNC Symbol;Acc:HGNC:4398]
ENSG00000172590	7.88483	protein_coding	MRPL52	mitochondrial ribosomal protein L52 [Source:HGNC Symbol;Acc:HGNC:16655]
ENSG00000172638	5.25178	protein_coding	EFEMP2	EGF containing fibulin like extracellular matrix protein 2 [Source:HGNC Symbol;Acc:HGNC:3219]
ENSG00000172725	5.71347	protein_coding	CORO1B	coronin 1B [Source:HGNC Symbol;Acc:HGNC:2253]
ENSG00000172757	8.19285	protein_coding	CFL1	cofilin 1 [Source:HGNC Symbol;Acc:HGNC:1874]
ENSG00000172809	5.98577	protein_coding	RPL38	ribosomal protein L38 [Source:HGNC Symbol;Acc:HGNC:10349]
ENSG00000172819	5.68711	protein_coding	RARG	retinoic acid receptor gamma [Source:HGNC Symbol;Acc:HGNC:9866]
ENSG00000172831	7.85086	protein_coding	CES2	carboxylesterase 2 [Source:HGNC Symbol;Acc:HGNC:1864]
ENSG00000172893	6.20222	protein_coding	DHCR7	7-dehydrocholesterol reductase [Source:HGNC Symbol;Acc:HGNC:2860]
ENSG00000172935	6.49208	protein_coding	MRGPRF	MAS related GPR family member F [Source:HGNC Symbol;Acc:HGNC:24828]
ENSG00000173113	6.81084	protein_coding	TRMT112	tRNA methyltransferase subunit 11-2 [Source:HGNC Symbol;Acc:HGNC:26940]
ENSG00000173456	8.10886	protein_coding	RNF26	ring finger protein 26 [Source:HGNC Symbol;Acc:HGNC:14646]
ENSG00000173457	7.1702	protein_coding	PPP1R14B	protein phosphatase 1 regulatory inhibitor subunit 14B [Source:HGNC Symbol;Acc:HGNC:9057]
ENSG00000173542	-5.00804	protein_coding	MOB1B	MOB kinase activator 1B [Source:HGNC Symbol;Acc:HGNC:29801]
ENSG00000173545	8.08767	protein_coding	ZNF622	zinc finger protein 622 [Source:HGNC Symbol;Acc:HGNC:30958]
ENSG00000173611	-5.14219	protein_coding	SCAI	suppressor of cancer cell invasion [Source:HGNC Symbol;Acc:HGNC:26709]
ENSG00000173660	5.26931	protein_coding	UQCRH	ubiquinol-cytochrome c reductase hinge protein [Source:HGNC Symbol;Acc:HGNC:12590]
ENSG00000173786	5.346	protein_coding	CNP	2',3'-cyclic nucleotide 3' phosphodiesterase [Source:HGNC Symbol;Acc:HGNC:2158]
ENSG00000174307	6.68882	protein_coding	PHLDA3	pleckstrin homology like domain family A member 3 [Source:HGNC Symbol;Acc:HGNC:8934]
ENSG00000174348	7.00196	protein_coding	PODN	podocan [Source:HGNC Symbol;Acc:HGNC:23174]
ENSG00000174444	5.75238	protein_coding	RPL4	ribosomal protein L4 [Source:HGNC Symbol;Acc:HGNC:10353]
ENSG00000174547	7.9244	protein_coding	MRPL11	mitochondrial ribosomal protein L11 [Source:HGNC Symbol;Acc:HGNC:14042]
ENSG00000174749	-6.05039	protein_coding	C4orf32	chromosome 4 open reading frame 32 [Source:HGNC Symbol;Acc:HGNC:26813]
ENSG00000174799	-5.23494	protein_coding	CEP135	centrosomal protein 135 [Source:HGNC Symbol;Acc:HGNC:29086]
ENSG00000174807	5.30757	protein_coding	CD248	CD248 molecule [Source:HGNC Symbol;Acc:HGNC:18219]
ENSG00000174851	8.23818	protein_coding	YIF1A	Yip1 interacting factor homolog A, membrane trafficking protein [Source:HGNC Symbol;Acc:HGNC:16688]
ENSG00000174903	7.64289	protein_coding	RAB1B	RAB1B, member RAS oncogene family [Source:HGNC Symbol;Acc:HGNC:18370]
ENSG00000175105	-4.69659	protein_coding	ZNF654	zinc finger protein 654 [Source:HGNC Symbol;Acc:HGNC:25612]
ENSG00000175166	6.30091	protein_coding	PSMD2	proteasome 26S subunit, non-ATPase 2 [Source:HGNC Symbol;Acc:HGNC:9559]
ENSG00000175183	6.69605	protein_coding	CSRP2	cysteine and glycine rich protein 2 [Source:HGNC Symbol;Acc:HGNC:2470]
ENSG00000175203	5.78462	protein_coding	DCTN2	dynactin subunit 2 [Source:HGNC Symbol;Acc:HGNC:2712]
ENSG00000175220	5.17884	protein_coding	ARHGAP1	Rho GTPase activating protein 1 [Source:HGNC Symbol;Acc:HGNC:673]
ENSG00000175334	6.741	protein_coding	BANF1	barrier to autointegration factor 1 [Source:HGNC Symbol;Acc:HGNC:17397]
ENSG00000175416	6.31293	protein_coding	CLTB	clathrin light chain B [Source:HGNC Symbol;Acc:HGNC:2091]
ENSG00000175467	8.3456	protein_coding	SART1	SART1, U4/U6.U5 tri-snRNP-associated protein 1 [Source:HGNC Symbol;Acc:HGNC:10538]
ENSG00000175548	-5.97816	protein_coding	ALG10B	ALG10B, alpha-1,2-glucosyltransferase [Source:HGNC Symbol;Acc:HGNC:31088]
ENSG00000175550	6.29809	protein_coding	DRAP1	DR1 associated protein 1 [Source:HGNC Symbol;Acc:HGNC:3019]
ENSG00000175573	8.23562	protein_coding	C11orf68	chromosome 11 open reading frame 68 [Source:HGNC Symbol;Acc:HGNC:28801]
ENSG00000175826	5.53764	protein_coding	CTDNEP1	CTD nuclear envelope phosphatase 1 [Source:HGNC Symbol;Acc:HGNC:19085]
ENSG00000175893	-5.37592	protein_coding	ZDHHC21	zinc finger DHHC-type containing 21 [Source:HGNC Symbol;Acc:HGNC:20750]
ENSG00000175938	7.8517	protein_coding	ORAI3	ORAI calcium release-activated calcium modulator 3 [Source:HGNC Symbol;Acc:HGNC:28185]
ENSG00000176014	6.07555	protein_coding	TUBB6	tubulin beta 6 class V [Source:HGNC Symbol;Acc:HGNC:20776]
ENSG00000176046	5.49825	protein_coding	NUPR1	nuclear protein 1, transcriptional regulator [Source:HGNC Symbol;Acc:HGNC:29990]
ENSG00000176087	8.04508	protein_coding	SLC35A4	solute carrier family 35 member A4 [Source:HGNC Symbol;Acc:HGNC:20753]
ENSG00000176101	8.02739	protein_coding	SSNA1	SS nuclear autoantigen 1 [Source:HGNC Symbol;Acc:HGNC:11321]
ENSG00000176170	7.99665	protein_coding	SPHK1	sphingosine kinase 1 [Source:HGNC Symbol;Acc:HGNC:11240]
ENSG00000176340	6.70563	protein_coding	COX8A	cytochrome c oxidase subunit 8A [Source:HGNC Symbol;Acc:HGNC:2294]
ENSG00000176393	5.83381	protein_coding	RNPEP	arginyl aminopeptidase [Source:HGNC Symbol;Acc:HGNC:10078]
ENSG00000176720	8.12489	protein_coding	BOK	BOK, BCL2 family apoptosis regulator [Source:HGNC Symbol;Acc:HGNC:1087]
ENSG00000176986	6.65707	protein_coding	SEC24C	SEC24 homolog C, COPII coat complex component [Source:HGNC Symbol;Acc:HGNC:10705]
ENSG00000177156	6.53322	protein_coding	TALDO1	transaldolase 1 [Source:HGNC Symbol;Acc:HGNC:11559]
ENSG00000177239	6.80225	protein_coding	MAN1B1	mannosidase alpha class 1B member 1 [Source:HGNC Symbol;Acc:HGNC:6823]
ENSG00000177469	5.55386	protein_coding	CAVIN1	caveolae associated protein 1 [Source:HGNC Symbol;Acc:HGNC:9688]
ENSG00000177600	5.91962	protein_coding	RPLP2	ribosomal protein lateral stalk subunit P2 [Source:HGNC Symbol;Acc:HGNC:10377]
ENSG00000177628	6.16451	protein_coding	GBA	glucosylceramidase beta [Source:HGNC Symbol;Acc:HGNC:4177]
ENSG00000177646	7.87826	protein_coding	ACAD9	acyl-CoA dehydrogenase family member 9 [Source:HGNC Symbol;Acc:HGNC:21497]
ENSG00000177697	6.12586	protein_coding	CD151	CD151 molecule (Raph blood group) [Source:HGNC Symbol;Acc:HGNC:1630]
ENSG00000177700	7.22619	protein_coding	POLR2L	RNA polymerase II subunit L [Source:HGNC Symbol;Acc:HGNC:9199]
ENSG00000177706	7.37643	protein_coding	FAM20C	FAM20C, golgi associated secretory pathway kinase [Source:HGNC Symbol;Acc:HGNC:22140]
ENSG00000177731	5.57266	protein_coding	FLII	FLII, actin remodeling protein [Source:HGNC Symbol;Acc:HGNC:3750]
ENSG00000177830	8.52284	protein_coding	CHID1	chitinase domain containing 1 [Source:HGNC Symbol;Acc:HGNC:28474]
ENSG00000177888	-5.33575	protein_coding	ZBTB41	zinc finger and BTB domain containing 41 [Source:HGNC Symbol;Acc:HGNC:24819]
ENSG00000177954	7.2906	protein_coding	RPS27	ribosomal protein S27 [Source:HGNC Symbol;Acc:HGNC:10416]
ENSG00000177963	5.09123	protein_coding	RIC8A	RIC8 guanine nucleotide exchange factor A [Source:HGNC Symbol;Acc:HGNC:29550]
ENSG00000178035	7.51073	protein_coding	IMPDH2	inosine monophosphate dehydrogenase 2 [Source:HGNC Symbol;Acc:HGNC:6053]
ENSG00000178127	5.82693	protein_coding	NDUFV2	NADH:ubiquinone oxidoreductase core subunit V2 [Source:HGNC Symbol;Acc:HGNC:7717]
ENSG00000178252	5.06435	protein_coding	WDR6	WD repeat domain 6 [Source:HGNC Symbol;Acc:HGNC:12758]
ENSG00000178695	-5.64401	protein_coding	KCTD12	potassium channel tetramerization domain containing 12 [Source:HGNC Symbol;Acc:HGNC:14678]
ENSG00000178980	6.45442	protein_coding	SELENOW	selenoprotein W [Source:HGNC Symbol;Acc:HGNC:10752]
ENSG00000179091	8.18132	protein_coding	CYC1	cytochrome c1 [Source:HGNC Symbol;Acc:HGNC:2579]
ENSG00000179115	7.92599	protein_coding	FARSA	phenylalanyl-tRNA synthetase alpha subunit [Source:HGNC Symbol;Acc:HGNC:3592]
ENSG00000179218	6.32885	protein_coding	CALR	calreticulin [Source:HGNC Symbol;Acc:HGNC:1455]
ENSG00000179222	5.25765	protein_coding	MAGED1	MAGE family member D1 [Source:HGNC Symbol;Acc:HGNC:6813]
ENSG00000179262	8.39473	protein_coding	RAD23A	RAD23 homolog A, nucleotide excision repair protein [Source:HGNC Symbol;Acc:HGNC:9812]
ENSG00000179454	-5.49685	protein_coding	KLHL28	kelch like family member 28 [Source:HGNC Symbol;Acc:HGNC:19741]
ENSG00000179630	-4.8501	protein_coding	LACC1	laccase domain containing 1 [Source:HGNC Symbol;Acc:HGNC:26789]
ENSG00000179820	4.759	protein_coding	MYADM	myeloid associated differentiation marker [Source:HGNC Symbol;Acc:HGNC:7544]
ENSG00000179950	6.68017	protein_coding	PUF60	poly(U) binding splicing factor 60 [Source:HGNC Symbol;Acc:HGNC:17042]
ENSG00000180340	7.84751	protein_coding	FZD2	frizzled class receptor 2 [Source:HGNC Symbol;Acc:HGNC:4040]
ENSG00000180818	7.93788	protein_coding	HOXC10	homeobox C10 [Source:HGNC Symbol;Acc:HGNC:5122]
ENSG00000181450	-5.91751	protein_coding	ZNF678	zinc finger protein 678 [Source:HGNC Symbol;Acc:HGNC:28652]
ENSG00000181722	-6.65438	protein_coding	ZBTB20	zinc finger and BTB domain containing 20 [Source:HGNC Symbol;Acc:HGNC:13503]
ENSG00000181744	-4.71166	protein_coding	C3orf58	chromosome 3 open reading frame 58 [Source:HGNC Symbol;Acc:HGNC:28490]
ENSG00000181929	5.47618	protein_coding	PRKAG1	protein kinase AMP-activated non-catalytic subunit gamma 1 [Source:HGNC Symbol;Acc:HGNC:9385]
ENSG00000182087	6.24744	protein_coding	TMEM259	transmembrane protein 259 [Source:HGNC Symbol;Acc:HGNC:17039]
ENSG00000182117	6.33911	protein_coding	NOP10	NOP10 ribonucleoprotein [Source:HGNC Symbol;Acc:HGNC:14378]
ENSG00000182473	5.12171	protein_coding	EXOC7	exocyst complex component 7 [Source:HGNC Symbol;Acc:HGNC:23214]
ENSG00000182718	5.84094	protein_coding	ANXA2	annexin A2 [Source:HGNC Symbol;Acc:HGNC:537]
ENSG00000182774	6.11623	protein_coding	RPS17	ribosomal protein S17 [Source:HGNC Symbol;Acc:HGNC:10397]
ENSG00000182899	4.99364	protein_coding	RPL35A	ribosomal protein L35a [Source:HGNC Symbol;Acc:HGNC:10345]
ENSG00000182934	5.77099	protein_coding	SRPRA	SRP receptor alpha subunit [Source:HGNC Symbol;Acc:HGNC:11307]
ENSG00000183087	5.86535	protein_coding	GAS6	growth arrest specific 6 [Source:HGNC Symbol;Acc:HGNC:4168]
ENSG00000183098	-6.23738	protein_coding	GPC6	glypican 6 [Source:HGNC Symbol;Acc:HGNC:4454]
ENSG00000183160	5.8155	protein_coding	TMEM119	transmembrane protein 119 [Source:HGNC Symbol;Acc:HGNC:27884]
ENSG00000183431	5.1948	protein_coding	SF3A3	splicing factor 3a subunit 3 [Source:HGNC Symbol;Acc:HGNC:10767]
ENSG00000183684	7.87909	protein_coding	ALYREF	Aly/REF export factor [Source:HGNC Symbol;Acc:HGNC:19071]
ENSG00000183741	6.77293	protein_coding	CBX6	chromobox 6 [Source:HGNC Symbol;Acc:HGNC:1556]
ENSG00000183963	6.42903	protein_coding	SMTN	smoothelin [Source:HGNC Symbol;Acc:HGNC:11126]
ENSG00000184110	5.73093	protein_coding	EIF3C	eukaryotic translation initiation factor 3 subunit C [Source:HGNC Symbol;Acc:HGNC:3279]
ENSG00000184232	6.94054	protein_coding	OAF	out at first homolog [Source:HGNC Symbol;Acc:HGNC:28752]
ENSG00000184408	-8.148	protein_coding	KCND2	potassium voltage-gated channel subfamily D member 2 [Source:HGNC Symbol;Acc:HGNC:6238]
ENSG00000184530	-10.3406	protein_coding	C6orf58	chromosome 6 open reading frame 58 [Source:HGNC Symbol;Acc:HGNC:20960]
ENSG00000184584	8.4232	protein_coding	TMEM173	transmembrane protein 173 [Source:HGNC Symbol;Acc:HGNC:27962]
ENSG00000184640	6.75382	protein_coding	SEPT9	septin 9 [Source:HGNC Symbol;Acc:HGNC:7323]
ENSG00000184840	7.18825	protein_coding	TMED9	transmembrane p24 trafficking protein 9 [Source:HGNC Symbol;Acc:HGNC:24878]
ENSG00000185104	8.25285	protein_coding	FAF1	Fas associated factor 1 [Source:HGNC Symbol;Acc:HGNC:3578]
ENSG00000185122	7.98141	protein_coding	HSF1	heat shock transcription factor 1 [Source:HGNC Symbol;Acc:HGNC:5224]
ENSG00000185164	5.25679	protein_coding	NOMO2	NODAL modulator 2 [Source:HGNC Symbol;Acc:HGNC:22652]
ENSG00000185201	5.60392	protein_coding	IFITM2	interferon induced transmembrane protein 2 [Source:HGNC Symbol;Acc:HGNC:5413]
ENSG00000185236	7.87497	protein_coding	RAB11B	RAB11B, member RAS oncogene family [Source:HGNC Symbol;Acc:HGNC:9761]
ENSG00000185608	7.84835	protein_coding	MRPL40	mitochondrial ribosomal protein L40 [Source:HGNC Symbol;Acc:HGNC:14491]
ENSG00000185624	5.04714	protein_coding	P4HB	prolyl 4-hydroxylase subunit beta [Source:HGNC Symbol;Acc:HGNC:8548]
ENSG00000185627	5.07389	protein_coding	PSMD13	proteasome 26S subunit, non-ATPase 13 [Source:HGNC Symbol;Acc:HGNC:9558]
ENSG00000185742	-8.34409	protein_coding	C11orf87	chromosome 11 open reading frame 87 [Source:HGNC Symbol;Acc:HGNC:33788]
ENSG00000185813	8.3462	protein_coding	PCYT2	phosphate cytidylyltransferase 2, ethanolamine [Source:HGNC Symbol;Acc:HGNC:8756]
ENSG00000185825	7.21305	protein_coding	BCAP31	B-cell receptor associated protein 31 [Source:HGNC Symbol;Acc:HGNC:16695]
ENSG00000186575	8.46103	protein_coding	NF2	neurofibromin 2 [Source:HGNC Symbol;Acc:HGNC:7773]
ENSG00000186687	-5.08745	protein_coding	LYRM7	LYR motif containing 7 [Source:HGNC Symbol;Acc:HGNC:28072]
ENSG00000186866	8.4687	protein_coding	POFUT2	protein O-fucosyltransferase 2 [Source:HGNC Symbol;Acc:HGNC:14683]
ENSG00000187051	8.12697	protein_coding	RPS19BP1	ribosomal protein S19 binding protein 1 [Source:HGNC Symbol;Acc:HGNC:28749]
ENSG00000187147	8.02442	protein_coding	RNF220	ring finger protein 220 [Source:HGNC Symbol;Acc:HGNC:25552]
ENSG00000187838	8.50378	protein_coding	PLSCR3	phospholipid scramblase 3 [Source:HGNC Symbol;Acc:HGNC:16495]
ENSG00000188229	8.52016	protein_coding	TUBB4B	tubulin beta 4B class IVb [Source:HGNC Symbol;Acc:HGNC:20771]
ENSG00000188467	-11.5905	protein_coding	SLC24A5	solute carrier family 24 member 5 [Source:HGNC Symbol;Acc:HGNC:20611]
ENSG00000188643	7.5657	protein_coding	S100A16	S100 calcium binding protein A16 [Source:HGNC Symbol;Acc:HGNC:20441]
ENSG00000188690	8.3733	protein_coding	UROS	uroporphyrinogen III synthase [Source:HGNC Symbol;Acc:HGNC:12592]
ENSG00000188783	8.57046	protein_coding	PRELP	proline and arginine rich end leucine rich repeat protein [Source:HGNC Symbol;Acc:HGNC:9357]
ENSG00000188846	5.79042	protein_coding	RPL14	ribosomal protein L14 [Source:HGNC Symbol;Acc:HGNC:10305]
ENSG00000189067	6.14754	protein_coding	LITAF	lipopolysaccharide induced TNF factor [Source:HGNC Symbol;Acc:HGNC:16841]
ENSG00000189171	7.33976	protein_coding	S100A13	S100 calcium binding protein A13 [Source:HGNC Symbol;Acc:HGNC:10490]
ENSG00000189306	8.50111	protein_coding	RRP7A	ribosomal RNA processing 7 homolog A [Source:HGNC Symbol;Acc:HGNC:24286]
ENSG00000196083	-5.80812	protein_coding	IL1RAP	interleukin 1 receptor accessory protein [Source:HGNC Symbol;Acc:HGNC:5995]
ENSG00000196154	9.02399	protein_coding	S100A4	S100 calcium binding protein A4 [Source:HGNC Symbol;Acc:HGNC:10494]
ENSG00000196230	5.32292	protein_coding	TUBB	tubulin beta class I [Source:HGNC Symbol;Acc:HGNC:20778]
ENSG00000196235	6.58622	protein_coding	SUPT5H	SPT5 homolog, DSIF elongation factor subunit [Source:HGNC Symbol;Acc:HGNC:11469]
ENSG00000196262	6.07998	protein_coding	PPIA	peptidylprolyl isomerase A [Source:HGNC Symbol;Acc:HGNC:9253]
ENSG00000196268	-5.54884	protein_coding	ZNF493	zinc finger protein 493 [Source:HGNC Symbol;Acc:HGNC:23708]
ENSG00000196419	5.96258	protein_coding	XRCC6	X-ray repair cross complementing 6 [Source:HGNC Symbol;Acc:HGNC:4055]
ENSG00000196458	-5.20552	protein_coding	ZNF605	zinc finger protein 605 [Source:HGNC Symbol;Acc:HGNC:28068]
ENSG00000196465	8.57096	protein_coding	MYL6B	myosin light chain 6B [Source:HGNC Symbol;Acc:HGNC:29823]
ENSG00000196576	5.9617	protein_coding	PLXNB2	plexin B2 [Source:HGNC Symbol;Acc:HGNC:9104]
ENSG00000196642	6.22191	protein_coding	RABL6	RAB, member RAS oncogene family like 6 [Source:HGNC Symbol;Acc:HGNC:24703]
ENSG00000196683	6.38775	protein_coding	TOMM7	translocase of outer mitochondrial membrane 7 [Source:HGNC Symbol;Acc:HGNC:21648]
ENSG00000196826	-12.6412	protein_coding	AC008758.1
ENSG00000196923	7.02182	protein_coding	PDLIM7	PDZ and LIM domain 7 [Source:HGNC Symbol;Acc:HGNC:22958]
ENSG00000197043	5.1972	protein_coding	ANXA6	annexin A6 [Source:HGNC Symbol;Acc:HGNC:544]
ENSG00000197122	8.14418	protein_coding	SRC	SRC proto-oncogene, non-receptor tyrosine kinase [Source:HGNC Symbol;Acc:HGNC:11283]
ENSG00000197157	6.12311	protein_coding	SND1	staphylococcal nuclease and tudor domain containing 1 [Source:HGNC Symbol;Acc:HGNC:30646]
ENSG00000197324	5.08862	protein_coding	LRP10	LDL receptor related protein 10 [Source:HGNC Symbol;Acc:HGNC:14553]
ENSG00000197448	5.17228	protein_coding	GSTK1	glutathione S-transferase kappa 1 [Source:HGNC Symbol;Acc:HGNC:16906]
ENSG00000197694	4.83561	protein_coding	SPTAN1	spectrin alpha, non-erythrocytic 1 [Source:HGNC Symbol;Acc:HGNC:11273]
ENSG00000197728	5.39561	protein_coding	RPS26	ribosomal protein S26 [Source:HGNC Symbol;Acc:HGNC:10414]
ENSG00000197746	5.16089	protein_coding	PSAP	prosaposin [Source:HGNC Symbol;Acc:HGNC:9498]
ENSG00000197860	-5.23409	protein_coding	SGTB	small glutamine rich tetratricopeptide repeat containing beta [Source:HGNC Symbol;Acc:HGNC:23567]
ENSG00000197879	6.06905	protein_coding	MYO1C	myosin IC [Source:HGNC Symbol;Acc:HGNC:7597]
ENSG00000197912	8.51916	protein_coding	SPG7	SPG7, paraplegin matrix AAA peptidase subunit [Source:HGNC Symbol;Acc:HGNC:11237]
ENSG00000197956	7.23883	protein_coding	S100A6	S100 calcium binding protein A6 [Source:HGNC Symbol;Acc:HGNC:10496]
ENSG00000197958	6.95647	protein_coding	RPL12	ribosomal protein L12 [Source:HGNC Symbol;Acc:HGNC:10302]
ENSG00000198034	6.43896	protein_coding	RPS4X	ribosomal protein S4, X-linked [Source:HGNC Symbol;Acc:HGNC:10424]
ENSG00000198039	-5.65675	protein_coding	ZNF273	zinc finger protein 273 [Source:HGNC Symbol;Acc:HGNC:13067]
ENSG00000198087	-5.33723	protein_coding	CD2AP	CD2 associated protein [Source:HGNC Symbol;Acc:HGNC:14258]
ENSG00000198146	-4.87379	protein_coding	ZNF770	zinc finger protein 770 [Source:HGNC Symbol;Acc:HGNC:26061]
ENSG00000198242	6.99793	protein_coding	RPL23A	ribosomal protein L23a [Source:HGNC Symbol;Acc:HGNC:10317]
ENSG00000198258	5.86071	protein_coding	UBL5	ubiquitin like 5 [Source:HGNC Symbol;Acc:HGNC:13736]
ENSG00000198356	6.36956	protein_coding	ASNA1	arsA arsenite transporter, ATP-binding, homolog 1 (bacterial) [Source:HGNC Symbol;Acc:HGNC:752]
ENSG00000198467	8.23531	protein_coding	TPM2	tropomyosin 2 [Source:HGNC Symbol;Acc:HGNC:12011]
ENSG00000198522	7.88728	protein_coding	GPN1	GPN-loop GTPase 1 [Source:HGNC Symbol;Acc:HGNC:17030]
ENSG00000198712	6.06856	protein_coding	MT-CO2	mitochondrially encoded cytochrome c oxidase II [Source:HGNC Symbol;Acc:HGNC:7421]
ENSG00000198728	7.90758	protein_coding	LDB1	LIM domain binding 1 [Source:HGNC Symbol;Acc:HGNC:6532]
ENSG00000198755	6.52261	protein_coding	RPL10A	ribosomal protein L10a [Source:HGNC Symbol;Acc:HGNC:10299]
ENSG00000198901	6.42861	protein_coding	PRC1	protein regulator of cytokinesis 1 [Source:HGNC Symbol;Acc:HGNC:9341]
ENSG00000198918	5.06721	protein_coding	RPL39	ribosomal protein L39 [Source:HGNC Symbol;Acc:HGNC:10350]
ENSG00000198938	5.76385	protein_coding	MT-CO3	mitochondrially encoded cytochrome c oxidase III [Source:HGNC Symbol;Acc:HGNC:7422]
ENSG00000198951	7.90516	protein_coding	NAGA	alpha-N-acetylgalactosaminidase [Source:HGNC Symbol;Acc:HGNC:7631]
ENSG00000198952	6.66902	protein_coding	SMG5	SMG5, nonsense mediated mRNA decay factor [Source:HGNC Symbol;Acc:HGNC:24644]
ENSG00000203879	5.77911	protein_coding	GDI1	GDP dissociation inhibitor 1 [Source:HGNC Symbol;Acc:HGNC:4226]
ENSG00000204022	-10.9531	protein_coding	LIPJ	lipase family member J [Source:HGNC Symbol;Acc:HGNC:21773]
ENSG00000204209	8.45001	protein_coding	DAXX	death domain associated protein [Source:HGNC Symbol;Acc:HGNC:2681]
ENSG00000204231	8.32221	protein_coding	RXRB	retinoid X receptor beta [Source:HGNC Symbol;Acc:HGNC:10478]
ENSG00000204264	8.32221	protein_coding	PSMB8	proteasome subunit beta 8 [Source:HGNC Symbol;Acc:HGNC:9545]
ENSG00000204310	6.38413	protein_coding	AGPAT1	1-acylglycerol-3-phosphate O-acyltransferase 1 [Source:HGNC Symbol;Acc:HGNC:324]
ENSG00000204356	6.31427	protein_coding	NELFE	negative elongation factor complex member E [Source:HGNC Symbol;Acc:HGNC:13974]
ENSG00000204387	6.34482	protein_coding	C6orf48	chromosome 6 open reading frame 48 [Source:HGNC Symbol;Acc:HGNC:19078]
ENSG00000204435	6.47857	protein_coding	CSNK2B	casein kinase 2 beta [Source:HGNC Symbol;Acc:HGNC:2460]
ENSG00000204463	5.40432	protein_coding	BAG6	BCL2 associated athanogene 6 [Source:HGNC Symbol;Acc:HGNC:13919]
ENSG00000204469	5.74667	protein_coding	PRRC2A	proline rich coiled-coil 2A [Source:HGNC Symbol;Acc:HGNC:13918]
ENSG00000204574	6.27436	protein_coding	ABCF1	ATP binding cassette subfamily F member 1 [Source:HGNC Symbol;Acc:HGNC:70]
ENSG00000204628	7.14078	protein_coding	RACK1	receptor for activated C kinase 1 [Source:HGNC Symbol;Acc:HGNC:4399]
ENSG00000204673	8.35981	protein_coding	AKT1S1	AKT1 substrate 1 [Source:HGNC Symbol;Acc:HGNC:28426]
ENSG00000204843	5.53201	protein_coding	DCTN1	dynactin subunit 1 [Source:HGNC Symbol;Acc:HGNC:2711]
ENSG00000205213	-5.18494	protein_coding	LGR4	leucine rich repeat containing G protein-coupled receptor 4 [Source:HGNC Symbol;Acc:HGNC:13299]
ENSG00000205531	5.72462	protein_coding	NAP1L4	nucleosome assembly protein 1 like 4 [Source:HGNC Symbol;Acc:HGNC:7640]
ENSG00000205542	5.91487	protein_coding	TMSB4X	thymosin beta 4, X-linked [Source:HGNC Symbol;Acc:HGNC:11881]
ENSG00000213465	6.21809	protein_coding	ARL2	ADP ribosylation factor like GTPase 2 [Source:HGNC Symbol;Acc:HGNC:693]
ENSG00000213619	8.10394	protein_coding	NDUFS3	NADH:ubiquinone oxidoreductase core subunit S3 [Source:HGNC Symbol;Acc:HGNC:7710]
ENSG00000213719	8.26431	protein_coding	CLIC1	chloride intracellular channel 1 [Source:HGNC Symbol;Acc:HGNC:2062]
ENSG00000213741	6.86544	protein_coding	RPS29	ribosomal protein S29 [Source:HGNC Symbol;Acc:HGNC:10419]
ENSG00000213928	8.02961	protein_coding	IRF9	interferon regulatory factor 9 [Source:HGNC Symbol;Acc:HGNC:6131]
ENSG00000214063	5.86224	protein_coding	TSPAN4	tetraspanin 4 [Source:HGNC Symbol;Acc:HGNC:11859]
ENSG00000214078	5.78526	protein_coding	CPNE1	copine 1 [Source:HGNC Symbol;Acc:HGNC:2314]
ENSG00000214253	6.52299	protein_coding	FIS1	fission, mitochondrial 1 [Source:HGNC Symbol;Acc:HGNC:21689]
ENSG00000214717	7.91481	protein_coding	ZBED1	zinc finger BED-type containing 1 [Source:HGNC Symbol;Acc:HGNC:447]
ENSG00000214736	6.40654	protein_coding	TOMM6	translocase of outer mitochondrial membrane 6 [Source:HGNC Symbol;Acc:HGNC:34528]
ENSG00000215021	7.13593	protein_coding	PHB2	prohibitin 2 [Source:HGNC Symbol;Acc:HGNC:30306]
ENSG00000219200	5.68814	protein_coding	RNASEK	ribonuclease K [Source:HGNC Symbol;Acc:HGNC:33911]
ENSG00000221818	-6.88501	protein_coding	EBF2	early B-cell factor 2 [Source:HGNC Symbol;Acc:HGNC:19090]
ENSG00000221866	-6.70992	protein_coding	PLXNA4	plexin A4 [Source:HGNC Symbol;Acc:HGNC:9102]
ENSG00000221968	4.96093	protein_coding	FADS3	fatty acid desaturase 3 [Source:HGNC Symbol;Acc:HGNC:3576]
ENSG00000221983	7.0046	protein_coding	UBA52	ubiquitin A-52 residue ribosomal protein fusion product 1 [Source:HGNC Symbol;Acc:HGNC:12458]
ENSG00000225663	8.16859	protein_coding	MCRIP1	MAPK regulated corepressor interacting protein 1 [Source:HGNC Symbol;Acc:HGNC:28007]
ENSG00000227057	8.4096	protein_coding	WDR46	WD repeat domain 46 [Source:HGNC Symbol;Acc:HGNC:13923]
ENSG00000227500	7.88973	protein_coding	SCAMP4	secretory carrier membrane protein 4 [Source:HGNC Symbol;Acc:HGNC:30385]
ENSG00000228474	5.97737	protein_coding	OST4	oligosaccharyltransferase complex subunit 4, non-catalytic [Source:HGNC Symbol;Acc:HGNC:32483]
ENSG00000229117	7.60518	protein_coding	RPL41	ribosomal protein L41 [Source:HGNC Symbol;Acc:HGNC:10354]
ENSG00000230797	-5.8736	protein_coding	YY2	YY2 transcription factor [Source:HGNC Symbol;Acc:HGNC:31684]
ENSG00000231500	6.97766	protein_coding	RPS18	ribosomal protein S18 [Source:HGNC Symbol;Acc:HGNC:10401]
ENSG00000233276	5.85842	protein_coding	GPX1	glutathione peroxidase 1 [Source:HGNC Symbol;Acc:HGNC:4553]
ENSG00000233927	5.75477	protein_coding	RPS28	ribosomal protein S28 [Source:HGNC Symbol;Acc:HGNC:10418]
ENSG00000234857	8.5674	protein_coding	HNRNPUL2-BSCL2	HNRNPUL2-BSCL2 readthrough (NMD candidate) [Source:HGNC Symbol;Acc:HGNC:49189]
ENSG00000236699	-10.9531	protein_coding	ARHGEF38	Rho guanine nucleotide exchange factor 38 [Source:HGNC Symbol;Acc:HGNC:25968]
ENSG00000238227	7.92838	protein_coding	TMEM250	transmembrane protein 250 [Source:HGNC Symbol;Acc:HGNC:31009]
ENSG00000239672	6.91451	protein_coding	NME1	NME/NM23 nucleoside diphosphate kinase 1 [Source:HGNC Symbol;Acc:HGNC:7849]
ENSG00000240682	8.05312	protein_coding	ISY1	ISY1 splicing factor homolog [Source:HGNC Symbol;Acc:HGNC:29201]
ENSG00000241553	6.64681	protein_coding	ARPC4	actin related protein 2/3 complex subunit 4 [Source:HGNC Symbol;Acc:HGNC:707]
ENSG00000242616	7.95592	protein_coding	GNG10	G protein subunit gamma 10 [Source:HGNC Symbol;Acc:HGNC:4402]
ENSG00000243678	7.11563	protein_coding	NME2	NME/NM23 nucleoside diphosphate kinase 2 [Source:HGNC Symbol;Acc:HGNC:7850]
ENSG00000244038	5.64047	protein_coding	DDOST	dolichyl-diphosphooligosaccharide--protein glycosyltransferase non-catalytic subunit [Source:HGNC Symbol;Acc:HGNC:2728]
ENSG00000244115	-5.8803	protein_coding	DNAJC25-GNG10	DNAJC25-GNG10 readthrough [Source:HGNC Symbol;Acc:HGNC:37501]
ENSG00000244509	6.36999	protein_coding	APOBEC3C	apolipoprotein B mRNA editing enzyme catalytic subunit 3C [Source:HGNC Symbol;Acc:HGNC:17353]
ENSG00000247746	-5.61375	protein_coding	USP51	ubiquitin specific peptidase 51 [Source:HGNC Symbol;Acc:HGNC:23086]
ENSG00000248333	8.24967	protein_coding	CDK11B	cyclin dependent kinase 11B [Source:HGNC Symbol;Acc:HGNC:1729]
ENSG00000250298	-12.1051	protein_coding	GIMD1	GIMAP family P-loop NTPase domain containing 1 [Source:HGNC Symbol;Acc:HGNC:44141]
ENSG00000254772	6.68637	protein_coding	EEF1G	eukaryotic translation elongation factor 1 gamma [Source:HGNC Symbol;Acc:HGNC:3213]
ENSG00000254870	8.19525	protein_coding	ATP6V1G2-DDX39B	ATP6V1G2-DDX39B readthrough (NMD candidate) [Source:HGNC Symbol;Acc:HGNC:41999]
ENSG00000254999	5.59768	protein_coding	BRK1	BRICK1, SCAR/WAVE actin nucleating complex subunit [Source:HGNC Symbol;Acc:HGNC:23057]
ENSG00000257315	-6.17804	protein_coding	ZBED6	zinc finger BED-type containing 6 [Source:HGNC Symbol;Acc:HGNC:33273]
ENSG00000258947	6.34394	protein_coding	TUBB3	tubulin beta 3 class III [Source:HGNC Symbol;Acc:HGNC:20772]
ENSG00000259075	-10.385	protein_coding	POC1B-GALNT4	POC1B-GALNT4 readthrough [Source:HGNC Symbol;Acc:HGNC:42957]
ENSG00000262814	7.86421	protein_coding	MRPL12	mitochondrial ribosomal protein L12 [Source:HGNC Symbol;Acc:HGNC:10378]
ENSG00000265681	6.70927	protein_coding	RPL17	ribosomal protein L17 [Source:HGNC Symbol;Acc:HGNC:10307]
ENSG00000269858	8.31372	protein_coding	EGLN2	egl-9 family hypoxia inducible factor 2 [Source:HGNC Symbol;Acc:HGNC:14660]
ENSG00000274523	8.23882	protein_coding	RCC1L	RCC1 like [Source:HGNC Symbol;Acc:HGNC:14948]
ENSG00000277791	6.71921	protein_coding	PSMB3	proteasome subunit beta 3 [Source:HGNC Symbol;Acc:HGNC:9540]
ENSG00000283228	-5.26673	protein_coding	AC068547.1
ENSG00000127481	4.84557	protein_coding	UBR4	ubiquitin protein ligase E3 component n-recognin 4 [Source:HGNC Symbol;Acc:HGNC:30313]
ENSG00000090020	7.81951	protein_coding	SLC9A1	solute carrier family 9 member A1 [Source:HGNC Symbol;Acc:HGNC:11071]
ENSG00000104518	7.81865	protein_coding	GSDMD	gasdermin D [Source:HGNC Symbol;Acc:HGNC:25697]
ENSG00000104852	4.83414	protein_coding	SNRNP70	small nuclear ribonucleoprotein U1 subunit 70 [Source:HGNC Symbol;Acc:HGNC:11150]
ENSG00000119777	5.13831	protein_coding	TMEM214	transmembrane protein 214 [Source:HGNC Symbol;Acc:HGNC:25983]
ENSG00000122435	-4.56882	protein_coding	TRMT13	tRNA methyltransferase 13 homolog [Source:HGNC Symbol;Acc:HGNC:25502]
ENSG00000133935	7.81608	protein_coding	ERG28	ergosterol biosynthesis 28 homolog [Source:HGNC Symbol;Acc:HGNC:1187]
ENSG00000134758	-4.6657	protein_coding	RNF138	ring finger protein 138 [Source:HGNC Symbol;Acc:HGNC:17765]
ENSG00000156860	7.82208	protein_coding	FBRS	fibrosin [Source:HGNC Symbol;Acc:HGNC:20442]
ENSG00000174917	7.81608	protein_coding	C19orf70	chromosome 19 open reading frame 70 [Source:HGNC Symbol;Acc:HGNC:33702]
ENSG00000182149	5.14033	protein_coding	IST1	IST1, ESCRT-III associated factor [Source:HGNC Symbol;Acc:HGNC:28977]
ENSG00000282034	7.81522	protein_coding	AC106886.5
ENSG00000102882	6.17489	protein_coding	MAPK3	mitogen-activated protein kinase 3 [Source:HGNC Symbol;Acc:HGNC:6877]
ENSG00000117419	7.81264	protein_coding	ERI3	ERI1 exoribonuclease family member 3 [Source:HGNC Symbol;Acc:HGNC:17276]
ENSG00000128524	6.17587	protein_coding	ATP6V1F	ATPase H+ transporting V1 subunit F [Source:HGNC Symbol;Acc:HGNC:16832]
ENSG00000151348	4.76294	protein_coding	EXT2	exostosin glycosyltransferase 2 [Source:HGNC Symbol;Acc:HGNC:3513]
ENSG00000104853	6.17045	protein_coding	CLPTM1	CLPTM1, transmembrane protein [Source:HGNC Symbol;Acc:HGNC:2087]
ENSG00000113615	-4.76218	protein_coding	SEC24A	SEC24 homolog A, COPII coat complex component [Source:HGNC Symbol;Acc:HGNC:10703]
ENSG00000120992	-4.62068	protein_coding	LYPLA1	lysophospholipase I [Source:HGNC Symbol;Acc:HGNC:6737]
ENSG00000130640	6.16401	protein_coding	TUBGCP2	tubulin gamma complex associated protein 2 [Source:HGNC Symbol;Acc:HGNC:18599]
ENSG00000140521	7.8066	protein_coding	POLG	DNA polymerase gamma, catalytic subunit [Source:HGNC Symbol;Acc:HGNC:9179]
ENSG00000141959	5.12443	protein_coding	PFKL	phosphofructokinase, liver type [Source:HGNC Symbol;Acc:HGNC:8876]
ENSG00000170074	-10.7832	protein_coding	FAM153A	family with sequence similarity 153 member A [Source:HGNC Symbol;Acc:HGNC:29940]
ENSG00000185359	6.16302	protein_coding	HGS	hepatocyte growth factor-regulated tyrosine kinase substrate [Source:HGNC Symbol;Acc:HGNC:4897]
ENSG00000197256	4.71096	protein_coding	KANK2	KN motif and ankyrin repeat domains 2 [Source:HGNC Symbol;Acc:HGNC:29300]
ENSG00000203950	7.80054	protein_coding	RTL8A	retrotransposon Gag like 8A [Source:HGNC Symbol;Acc:HGNC:24514]
ENSG00000236761	-10.7832	protein_coding	CTAGE9	CTAGE family member 9 [Source:HGNC Symbol;Acc:HGNC:37275]
ENSG00000265303	-10.7832	protein_coding	AC099850.2
ENSG00000103653	7.79967	protein_coding	CSK	C-terminal Src kinase [Source:HGNC Symbol;Acc:HGNC:2444]
ENSG00000149115	4.69401	protein_coding	TNKS1BP1	tankyrase 1 binding protein 1 [Source:HGNC Symbol;Acc:HGNC:19081]
ENSG00000128739	6.15953	protein_coding	SNRPN	small nuclear ribonucleoprotein polypeptide N [Source:HGNC Symbol;Acc:HGNC:11164]
ENSG00000232112	4.92599	protein_coding	TMA7	translation machinery associated 7 homolog [Source:HGNC Symbol;Acc:HGNC:26932]
ENSG00000186908	-4.71403	protein_coding	ZDHHC17	zinc finger DHHC-type containing 17 [Source:HGNC Symbol;Acc:HGNC:18412]
ENSG00000141741	7.79183	protein_coding	MIEN1	migration and invasion enhancer 1 [Source:HGNC Symbol;Acc:HGNC:28230]
ENSG00000063245	5.43522	protein_coding	EPN1	epsin 1 [Source:HGNC Symbol;Acc:HGNC:21604]
ENSG00000103507	7.78483	protein_coding	BCKDK	branched chain ketoacid dehydrogenase kinase [Source:HGNC Symbol;Acc:HGNC:16902]
ENSG00000116649	6.15104	protein_coding	SRM	spermidine synthase [Source:HGNC Symbol;Acc:HGNC:11296]
ENSG00000124181	6.14954	protein_coding	PLCG1	phospholipase C gamma 1 [Source:HGNC Symbol;Acc:HGNC:9065]
ENSG00000126456	7.7857	protein_coding	IRF3	interferon regulatory factor 3 [Source:HGNC Symbol;Acc:HGNC:6118]
ENSG00000126767	7.79008	protein_coding	ELK1	ELK1, ETS transcription factor [Source:HGNC Symbol;Acc:HGNC:3321]
ENSG00000140553	5.43769	protein_coding	UNC45A	unc-45 myosin chaperone A [Source:HGNC Symbol;Acc:HGNC:30594]
ENSG00000145050	6.14954	protein_coding	MANF	mesencephalic astrocyte derived neurotrophic factor [Source:HGNC Symbol;Acc:HGNC:15461]
ENSG00000184009	4.89946	protein_coding	ACTG1	actin gamma 1 [Source:HGNC Symbol;Acc:HGNC:144]
ENSG00000079616	7.78307	protein_coding	KIF22	kinesin family member 22 [Source:HGNC Symbol;Acc:HGNC:6391]
ENSG00000126461	7.78307	protein_coding	SCAF1	SR-related CTD associated factor 1 [Source:HGNC Symbol;Acc:HGNC:30403]
ENSG00000007080	7.76539	protein_coding	CCDC124	coiled-coil domain containing 124 [Source:HGNC Symbol;Acc:HGNC:25171]
ENSG00000011405	-4.63613	protein_coding	PIK3C2A	phosphatidylinositol-4-phosphate 3-kinase catalytic subunit type 2 alpha [Source:HGNC Symbol;Acc:HGNC:8971]
ENSG00000021574	-4.44167	protein_coding	SPAST	spastin [Source:HGNC Symbol;Acc:HGNC:11233]
ENSG00000038427	-4.91944	protein_coding	VCAN	versican [Source:HGNC Symbol;Acc:HGNC:2464]
ENSG00000053371	6.08231	protein_coding	AKR7A2	aldo-keto reductase family 7 member A2 [Source:HGNC Symbol;Acc:HGNC:389]
ENSG00000058262	4.68325	protein_coding	SEC61A1	Sec61 translocon alpha 1 subunit [Source:HGNC Symbol;Acc:HGNC:18276]
ENSG00000060491	7.74117	protein_coding	OGFR	opioid growth factor receptor [Source:HGNC Symbol;Acc:HGNC:15768]
ENSG00000060718	4.57509	protein_coding	COL11A1	collagen type XI alpha 1 chain [Source:HGNC Symbol;Acc:HGNC:2186]
ENSG00000064961	6.07599	protein_coding	HMG20B	high mobility group 20B [Source:HGNC Symbol;Acc:HGNC:5002]
ENSG00000071553	4.84563	protein_coding	ATP6AP1	ATPase H+ transporting accessory protein 1 [Source:HGNC Symbol;Acc:HGNC:868]
ENSG00000072958	6.09173	protein_coding	AP1M1	adaptor related protein complex 1 mu 1 subunit [Source:HGNC Symbol;Acc:HGNC:13667]
ENSG00000077312	7.73755	protein_coding	SNRPA	small nuclear ribonucleoprotein polypeptide A [Source:HGNC Symbol;Acc:HGNC:11151]
ENSG00000087074	4.75777	protein_coding	PPP1R15A	protein phosphatase 1 regulatory subunit 15A [Source:HGNC Symbol;Acc:HGNC:14375]
ENSG00000089737	4.6572	protein_coding	DDX24	DEAD-box helicase 24 [Source:HGNC Symbol;Acc:HGNC:13266]
ENSG00000093010	5.07741	protein_coding	COMT	catechol-O-methyltransferase [Source:HGNC Symbol;Acc:HGNC:2228]
ENSG00000097007	5.03678	protein_coding	ABL1	ABL proto-oncogene 1, non-receptor tyrosine kinase [Source:HGNC Symbol;Acc:HGNC:76]
ENSG00000099797	7.77602	protein_coding	TECR	trans-2,3-enoyl-CoA reductase [Source:HGNC Symbol;Acc:HGNC:4551]
ENSG00000100258	6.0781	protein_coding	LMF2	lipase maturation factor 2 [Source:HGNC Symbol;Acc:HGNC:25096]
ENSG00000100997	6.10885	protein_coding	ABHD12	abhydrolase domain containing 12 [Source:HGNC Symbol;Acc:HGNC:15868]
ENSG00000102901	7.75378	protein_coding	CENPT	centromere protein T [Source:HGNC Symbol;Acc:HGNC:25787]
ENSG00000102908	-4.64551	protein_coding	NFAT5	nuclear factor of activated T-cells 5 [Source:HGNC Symbol;Acc:HGNC:7774]
ENSG00000103222	5.03425	protein_coding	ABCC1	ATP binding cassette subfamily C member 1 [Source:HGNC Symbol;Acc:HGNC:51]
ENSG00000104823	7.72205	protein_coding	ECH1	enoyl-CoA hydratase 1 [Source:HGNC Symbol;Acc:HGNC:3149]
ENSG00000104960	5.37645	protein_coding	PTOV1	prostate tumor overexpressed 1 [Source:HGNC Symbol;Acc:HGNC:9632]
ENSG00000105404	6.1329	protein_coding	RABAC1	Rab acceptor 1 [Source:HGNC Symbol;Acc:HGNC:9794]
ENSG00000105576	6.12425	protein_coding	TNPO2	transportin 2 [Source:HGNC Symbol;Acc:HGNC:19998]
ENSG00000106367	5.40781	protein_coding	AP1S1	adaptor related protein complex 1 sigma 1 subunit [Source:HGNC Symbol;Acc:HGNC:559]
ENSG00000108592	6.08598	protein_coding	FTSJ3	FtsJ homolog 3 [Source:HGNC Symbol;Acc:HGNC:17136]
ENSG00000109065	7.75198	protein_coding	NAT9	N-acetyltransferase 9 (putative) [Source:HGNC Symbol;Acc:HGNC:23133]
ENSG00000110200	7.72388	protein_coding	ANAPC15	anaphase promoting complex subunit 15 [Source:HGNC Symbol;Acc:HGNC:24531]
ENSG00000110711	7.76628	protein_coding	AIP	aryl hydrocarbon receptor interacting protein [Source:HGNC Symbol;Acc:HGNC:358]
ENSG00000111860	-4.49848	protein_coding	CEP85L	centrosomal protein 85 like [Source:HGNC Symbol;Acc:HGNC:21638]
ENSG00000114867	4.63372	protein_coding	EIF4G1	eukaryotic translation initiation factor 4 gamma 1 [Source:HGNC Symbol;Acc:HGNC:3296]
ENSG00000115216	4.61465	protein_coding	NRBP1	nuclear receptor binding protein 1 [Source:HGNC Symbol;Acc:HGNC:7993]
ENSG00000119655	4.65144	protein_coding	NPC2	NPC intracellular cholesterol transporter 2 [Source:HGNC Symbol;Acc:HGNC:14537]
ENSG00000121274	-4.45654	protein_coding	PAPD5	poly(A) RNA polymerase D5, non-canonical [Source:HGNC Symbol;Acc:HGNC:30758]
ENSG00000125534	5.4278	protein_coding	PPDPF	pancreatic progenitor cell differentiation and proliferation factor [Source:HGNC Symbol;Acc:HGNC:16142]
ENSG00000125734	7.76539	protein_coding	GPR108	G protein-coupled receptor 108 [Source:HGNC Symbol;Acc:HGNC:17829]
ENSG00000126934	5.05188	protein_coding	MAP2K2	mitogen-activated protein kinase kinase 2 [Source:HGNC Symbol;Acc:HGNC:6842]
ENSG00000129226	6.08283	protein_coding	CD68	CD68 molecule [Source:HGNC Symbol;Acc:HGNC:1693]
ENSG00000130311	7.74208	protein_coding	DDA1	DET1 and DDB1 associated 1 [Source:HGNC Symbol;Acc:HGNC:28360]
ENSG00000131043	7.75198	protein_coding	AAR2	AAR2 splicing factor homolog [Source:HGNC Symbol;Acc:HGNC:15886]
ENSG00000134684	4.6479	protein_coding	YARS	tyrosyl-tRNA synthetase [Source:HGNC Symbol;Acc:HGNC:12840]
ENSG00000134970	-4.84498	protein_coding	TMED7	transmembrane p24 trafficking protein 7 [Source:HGNC Symbol;Acc:HGNC:24253]
ENSG00000135924	6.10731	protein_coding	DNAJB2	DnaJ heat shock protein family (Hsp40) member B2 [Source:HGNC Symbol;Acc:HGNC:5228]
ENSG00000136235	4.65565	protein_coding	GPNMB	glycoprotein nmb [Source:HGNC Symbol;Acc:HGNC:4462]
ENSG00000140092	4.66617	protein_coding	FBLN5	fibulin 5 [Source:HGNC Symbol;Acc:HGNC:3602]
ENSG00000141012	7.75019	protein_coding	GALNS	galactosamine (N-acetyl)-6-sulfatase [Source:HGNC Symbol;Acc:HGNC:4122]
ENSG00000143106	4.58532	protein_coding	PSMA5	proteasome subunit alpha 5 [Source:HGNC Symbol;Acc:HGNC:9534]
ENSG00000143222	5.40025	protein_coding	UFC1	ubiquitin-fold modifier conjugating enzyme 1 [Source:HGNC Symbol;Acc:HGNC:26941]
ENSG00000143382	7.74388	protein_coding	ADAMTSL4	ADAMTS like 4 [Source:HGNC Symbol;Acc:HGNC:19706]
ENSG00000143819	7.74298	protein_coding	EPHX1	epoxide hydrolase 1 [Source:HGNC Symbol;Acc:HGNC:3401]
ENSG00000146112	4.66647	protein_coding	PPP1R18	protein phosphatase 1 regulatory subunit 18 [Source:HGNC Symbol;Acc:HGNC:29413]
ENSG00000147955	6.09069	protein_coding	SIGMAR1	sigma non-opioid intracellular receptor 1 [Source:HGNC Symbol;Acc:HGNC:8157]
ENSG00000149557	7.72022	protein_coding	FEZ1	fasciculation and elongation protein zeta 1 [Source:HGNC Symbol;Acc:HGNC:3659]
ENSG00000154727	-4.5392	protein_coding	GABPA	GA binding protein transcription factor alpha subunit [Source:HGNC Symbol;Acc:HGNC:4071]
ENSG00000156411	5.40907	protein_coding	C14orf2	chromosome 14 open reading frame 2 [Source:HGNC Symbol;Acc:HGNC:1188]
ENSG00000157020	4.67781	protein_coding	SEC13	SEC13 homolog, nuclear pore and COPII coat complex component [Source:HGNC Symbol;Acc:HGNC:10697]
ENSG00000157191	5.37773	protein_coding	NECAP2	NECAP endocytosis associated 2 [Source:HGNC Symbol;Acc:HGNC:25528]
ENSG00000158941	5.42739	protein_coding	CCAR2	cell cycle and apoptosis regulator 2 [Source:HGNC Symbol;Acc:HGNC:23360]
ENSG00000159176	4.69882	protein_coding	CSRP1	cysteine and glycine rich protein 1 [Source:HGNC Symbol;Acc:HGNC:2469]
ENSG00000161671	5.40572	protein_coding	EMC10	ER membrane protein complex subunit 10 [Source:HGNC Symbol;Acc:HGNC:27609]
ENSG00000162734	4.74872	protein_coding	PEA15	phosphoprotein enriched in astrocytes 15 [Source:HGNC Symbol;Acc:HGNC:8822]
ENSG00000164081	7.77602	protein_coding	TEX264	testis expressed 264 [Source:HGNC Symbol;Acc:HGNC:30247]
ENSG00000164405	4.78669	protein_coding	UQCRQ	ubiquinol-cytochrome c reductase complex III subunit VII [Source:HGNC Symbol;Acc:HGNC:29594]
ENSG00000167123	4.62048	protein_coding	CERCAM	cerebral endothelial cell adhesion molecule [Source:HGNC Symbol;Acc:HGNC:23723]
ENSG00000167770	6.10472	protein_coding	OTUB1	OTU deubiquitinase, ubiquitin aldehyde binding 1 [Source:HGNC Symbol;Acc:HGNC:23077]
ENSG00000168397	7.73755	protein_coding	ATG4B	autophagy related 4B cysteine peptidase [Source:HGNC Symbol;Acc:HGNC:20790]
ENSG00000168398	6.114	protein_coding	BDKRB2	bradykinin receptor B2 [Source:HGNC Symbol;Acc:HGNC:1030]
ENSG00000171824	6.0865	protein_coding	EXOSC10	exosome component 10 [Source:HGNC Symbol;Acc:HGNC:9138]
ENSG00000172977	7.73936	protein_coding	KAT5	lysine acetyltransferase 5 [Source:HGNC Symbol;Acc:HGNC:5275]
ENSG00000173486	7.73301	protein_coding	FKBP2	FK506 binding protein 2 [Source:HGNC Symbol;Acc:HGNC:3718]
ENSG00000175265	-4.76876	protein_coding	GOLGA8A	golgin A8 family member A [Source:HGNC Symbol;Acc:HGNC:31972]
ENSG00000176845	6.08598	protein_coding	METRNL	meteorin like, glial cell differentiation regulator [Source:HGNC Symbol;Acc:HGNC:27584]
ENSG00000177106	7.71562	protein_coding	EPS8L2	EPS8 like 2 [Source:HGNC Symbol;Acc:HGNC:21296]
ENSG00000179335	7.77249	protein_coding	CLK3	CDC like kinase 3 [Source:HGNC Symbol;Acc:HGNC:2071]
ENSG00000179604	7.73483	protein_coding	CDC42EP4	CDC42 effector protein 4 [Source:HGNC Symbol;Acc:HGNC:17147]
ENSG00000179933	5.0647	protein_coding	C14orf119	chromosome 14 open reading frame 119 [Source:HGNC Symbol;Acc:HGNC:20270]
ENSG00000180198	7.71838	protein_coding	RCC1	regulator of chromosome condensation 1 [Source:HGNC Symbol;Acc:HGNC:1913]
ENSG00000180628	-4.64839	protein_coding	PCGF5	polycomb group ring finger 5 [Source:HGNC Symbol;Acc:HGNC:28264]
ENSG00000180879	4.75856	protein_coding	SSR4	signal sequence receptor subunit 4 [Source:HGNC Symbol;Acc:HGNC:11326]
ENSG00000182979	7.7147	protein_coding	MTA1	metastasis associated 1 [Source:HGNC Symbol;Acc:HGNC:7410]
ENSG00000184117	6.08964	protein_coding	NIPSNAP1	nipsnap homolog 1 [Source:HGNC Symbol;Acc:HGNC:7827]
ENSG00000186111	6.10937	protein_coding	PIP5K1C	phosphatidylinositol-4-phosphate 5-kinase type 1 gamma [Source:HGNC Symbol;Acc:HGNC:8996]
ENSG00000189091	4.85304	protein_coding	SF3B3	splicing factor 3b subunit 3 [Source:HGNC Symbol;Acc:HGNC:10770]
ENSG00000196924	5.0064	protein_coding	FLNA	filamin A [Source:HGNC Symbol;Acc:HGNC:3754]
ENSG00000196950	-4.59277	protein_coding	SLC39A10	solute carrier family 39 member 10 [Source:HGNC Symbol;Acc:HGNC:20861]
ENSG00000197056	-4.49049	protein_coding	ZMYM1	zinc finger MYM-type containing 1 [Source:HGNC Symbol;Acc:HGNC:26253]
ENSG00000197345	7.73392	protein_coding	MRPL21	mitochondrial ribosomal protein L21 [Source:HGNC Symbol;Acc:HGNC:14479]
ENSG00000204386	6.09642	protein_coding	NEU1	neuraminidase 1 [Source:HGNC Symbol;Acc:HGNC:7758]
ENSG00000221926	7.77337	protein_coding	TRIM16	tripartite motif containing 16 [Source:HGNC Symbol;Acc:HGNC:17241]
ENSG00000239779	7.74298	protein_coding	WBP1	WW domain binding protein 1 [Source:HGNC Symbol;Acc:HGNC:12737]
ENSG00000240771	7.73483	protein_coding	ARHGEF25	Rho guanine nucleotide exchange factor 25 [Source:HGNC Symbol;Acc:HGNC:30275]
ENSG00000241343	4.66333	protein_coding	RPL36A	ribosomal protein L36a [Source:HGNC Symbol;Acc:HGNC:10359]
ENSG00000241399	-4.55938	protein_coding	CD302	CD302 molecule [Source:HGNC Symbol;Acc:HGNC:30843]
ENSG00000004776	7.71101	protein_coding	HSPB6	heat shock protein family B (small) member 6 [Source:HGNC Symbol;Acc:HGNC:26511]
ENSG00000013306	6.06646	protein_coding	SLC25A39	solute carrier family 25 member 39 [Source:HGNC Symbol;Acc:HGNC:24279]
ENSG00000100296	7.70267	protein_coding	THOC5	THO complex 5 [Source:HGNC Symbol;Acc:HGNC:19074]
ENSG00000104872	7.70081	protein_coding	PIH1D1	PIH1 domain containing 1 [Source:HGNC Symbol;Acc:HGNC:26075]
ENSG00000108106	6.06433	protein_coding	UBE2S	ubiquitin conjugating enzyme E2 S [Source:HGNC Symbol;Acc:HGNC:17895]
ENSG00000111716	4.63523	protein_coding	LDHB	lactate dehydrogenase B [Source:HGNC Symbol;Acc:HGNC:6541]
ENSG00000128923	-4.58628	protein_coding	MINDY2	MINDY lysine 48 deubiquitinase 2 [Source:HGNC Symbol;Acc:HGNC:26954]
ENSG00000137076	4.68597	protein_coding	TLN1	talin 1 [Source:HGNC Symbol;Acc:HGNC:11845]
ENSG00000138166	7.7036	protein_coding	DUSP5	dual specificity phosphatase 5 [Source:HGNC Symbol;Acc:HGNC:3071]
ENSG00000144028	4.63434	protein_coding	SNRNP200	small nuclear ribonucleoprotein U5 subunit 200 [Source:HGNC Symbol;Acc:HGNC:30859]
ENSG00000153956	-4.45232	protein_coding	CACNA2D1	calcium voltage-gated channel auxiliary subunit alpha2delta 1 [Source:HGNC Symbol;Acc:HGNC:1399]
ENSG00000163382	7.70174	protein_coding	NAXE	NAD(P)HX epimerase [Source:HGNC Symbol;Acc:HGNC:18453]
ENSG00000165006	6.06911	protein_coding	UBAP1	ubiquitin associated protein 1 [Source:HGNC Symbol;Acc:HGNC:12461]
ENSG00000165458	4.71123	protein_coding	INPPL1	inositol polyphosphate phosphatase like 1 [Source:HGNC Symbol;Acc:HGNC:6080]
ENSG00000180992	7.70638	protein_coding	MRPL14	mitochondrial ribosomal protein L14 [Source:HGNC Symbol;Acc:HGNC:14279]
ENSG00000186767	-4.87442	protein_coding	SPIN4	spindlin family member 4 [Source:HGNC Symbol;Acc:HGNC:27040]
ENSG00000188647	-4.588	protein_coding	PTAR1	protein prenyltransferase alpha subunit repeat containing 1 [Source:HGNC Symbol;Acc:HGNC:30449]
ENSG00000167552	4.69703	protein_coding	TUBA1A	tubulin alpha 1a [Source:HGNC Symbol;Acc:HGNC:20766]
ENSG00000181222	5.02005	protein_coding	POLR2A	RNA polymerase II subunit A [Source:HGNC Symbol;Acc:HGNC:9187]
ENSG00000006534	5.30396	protein_coding	ALDH3B1	aldehyde dehydrogenase 3 family member B1 [Source:HGNC Symbol;Acc:HGNC:410]
ENSG00000010295	7.6545	protein_coding	IFFO1	intermediate filament family orphan 1 [Source:HGNC Symbol;Acc:HGNC:24970]
ENSG00000011009	7.68397	protein_coding	LYPLA2	lysophospholipase II [Source:HGNC Symbol;Acc:HGNC:6738]
ENSG00000030419	-4.69304	protein_coding	IKZF2	IKAROS family zinc finger 2 [Source:HGNC Symbol;Acc:HGNC:13177]
ENSG00000049656	4.96108	protein_coding	CLPTM1L	CLPTM1 like [Source:HGNC Symbol;Acc:HGNC:24308]
ENSG00000053747	7.68491	protein_coding	LAMA3	laminin subunit alpha 3 [Source:HGNC Symbol;Acc:HGNC:6483]
ENSG00000072401	-4.37811	protein_coding	UBE2D1	ubiquitin conjugating enzyme E2 D1 [Source:HGNC Symbol;Acc:HGNC:12474]
ENSG00000090861	4.49912	protein_coding	AARS	alanyl-tRNA synthetase [Source:HGNC Symbol;Acc:HGNC:20]
ENSG00000099337	7.63711	protein_coding	KCNK6	potassium two pore domain channel subfamily K member 6 [Source:HGNC Symbol;Acc:HGNC:6281]
ENSG00000099624	7.63905	protein_coding	ATP5D	ATP synthase, H+ transporting, mitochondrial F1 complex, delta subunit [Source:HGNC Symbol;Acc:HGNC:837]
ENSG00000100359	7.66407	protein_coding	SGSM3	small G protein signaling modulator 3 [Source:HGNC Symbol;Acc:HGNC:25228]
ENSG00000100714	5.3008	protein_coding	MTHFD1	methylenetetrahydrofolate dehydrogenase, cyclohydrolase and formyltetrahydrofolate synthetase 1 [Source:HGNC Symbol;Acc:HGNC:7432]
ENSG00000101421	4.6066	protein_coding	CHMP4B	charged multivesicular body protein 4B [Source:HGNC Symbol;Acc:HGNC:16171]
ENSG00000102103	7.69055	protein_coding	PQBP1	polyglutamine binding protein 1 [Source:HGNC Symbol;Acc:HGNC:9330]
ENSG00000102189	-4.60288	protein_coding	EEA1	early endosome antigen 1 [Source:HGNC Symbol;Acc:HGNC:3185]
ENSG00000104343	-4.39574	protein_coding	UBE2W	ubiquitin conjugating enzyme E2 W [Source:HGNC Symbol;Acc:HGNC:25616]
ENSG00000104979	6.02442	protein_coding	C19orf53	chromosome 19 open reading frame 53 [Source:HGNC Symbol;Acc:HGNC:24991]
ENSG00000105281	4.47019	protein_coding	SLC1A5	solute carrier family 1 member 5 [Source:HGNC Symbol;Acc:HGNC:10943]
ENSG00000105364	7.6802	protein_coding	MRPL4	mitochondrial ribosomal protein L4 [Source:HGNC Symbol;Acc:HGNC:14276]
ENSG00000106153	4.50453	protein_coding	CHCHD2	coiled-coil-helix-coiled-coil-helix domain containing 2 [Source:HGNC Symbol;Acc:HGNC:21645]
ENSG00000106683	5.32187	protein_coding	LIMK1	LIM domain kinase 1 [Source:HGNC Symbol;Acc:HGNC:6613]
ENSG00000107404	7.66312	protein_coding	DVL1	dishevelled segment polarity protein 1 [Source:HGNC Symbol;Acc:HGNC:3084]
ENSG00000108604	5.31518	protein_coding	SMARCD2	SWI/SNF related, matrix associated, actin dependent regulator of chromatin, subfamily d, member 2 [Source:HGNC Symbol;Acc:HGNC:11107]
ENSG00000108773	7.64099	protein_coding	KAT2A	lysine acetyltransferase 2A [Source:HGNC Symbol;Acc:HGNC:4201]
ENSG00000110536	7.64389	protein_coding	PTPMT1	protein tyrosine phosphatase, mitochondrial 1 [Source:HGNC Symbol;Acc:HGNC:26965]
ENSG00000111652	4.97247	protein_coding	COPS7A	COP9 signalosome subunit 7A [Source:HGNC Symbol;Acc:HGNC:16758]
ENSG00000111684	7.64196	protein_coding	LPCAT3	lysophosphatidylcholine acyltransferase 3 [Source:HGNC Symbol;Acc:HGNC:30244]
ENSG00000113068	6.01344	protein_coding	PFDN1	prefoldin subunit 1 [Source:HGNC Symbol;Acc:HGNC:8866]
ENSG00000115211	7.64776	protein_coding	EIF2B4	eukaryotic translation initiation factor 2B subunit delta [Source:HGNC Symbol;Acc:HGNC:3260]
ENSG00000117118	5.32498	protein_coding	SDHB	succinate dehydrogenase complex iron sulfur subunit B [Source:HGNC Symbol;Acc:HGNC:10681]
ENSG00000117122	6.00349	protein_coding	MFAP2	microfibril associated protein 2 [Source:HGNC Symbol;Acc:HGNC:7033]
ENSG00000119403	7.66216	protein_coding	PHF19	PHD finger protein 19 [Source:HGNC Symbol;Acc:HGNC:24566]
ENSG00000119632	6.00238	protein_coding	IFI27L2	interferon alpha inducible protein 27 like 2 [Source:HGNC Symbol;Acc:HGNC:19753]
ENSG00000119986	7.69335	protein_coding	AVPI1	arginine vasopressin induced 1 [Source:HGNC Symbol;Acc:HGNC:30898]
ENSG00000121314	-10.5905	protein_coding	TAS2R8	taste 2 receptor member 8 [Source:HGNC Symbol;Acc:HGNC:14915]
ENSG00000129562	4.55806	protein_coding	DAD1	defender against cell death 1 [Source:HGNC Symbol;Acc:HGNC:2664]
ENSG00000129968	7.68209	protein_coding	ABHD17A	abhydrolase domain containing 17A [Source:HGNC Symbol;Acc:HGNC:28756]
ENSG00000130382	5.33295	protein_coding	MLLT1	MLLT1, super elongation complex subunit [Source:HGNC Symbol;Acc:HGNC:7134]
ENSG00000130821	7.65161	protein_coding	SLC6A8	solute carrier family 6 member 8 [Source:HGNC Symbol;Acc:HGNC:11055]
ENSG00000131504	4.9946	protein_coding	DIAPH1	diaphanous related formin 1 [Source:HGNC Symbol;Acc:HGNC:2876]
ENSG00000134574	7.65738	protein_coding	DDB2	damage specific DNA binding protein 2 [Source:HGNC Symbol;Acc:HGNC:2718]
ENSG00000135392	7.66407	protein_coding	DNAJC14	DnaJ heat shock protein family (Hsp40) member C14 [Source:HGNC Symbol;Acc:HGNC:24581]
ENSG00000137288	6.00071	protein_coding	UQCC2	ubiquinol-cytochrome c reductase complex assembly factor 2 [Source:HGNC Symbol;Acc:HGNC:21237]
ENSG00000141503	6.05312	protein_coding	MINK1	misshapen like kinase 1 [Source:HGNC Symbol;Acc:HGNC:17565]
ENSG00000141510	7.67831	protein_coding	TP53	tumor protein p53 [Source:HGNC Symbol;Acc:HGNC:11998]
ENSG00000141759	6.03532	protein_coding	TXNL4A	thioredoxin like 4A [Source:HGNC Symbol;Acc:HGNC:30551]
ENSG00000142453	6.05526	protein_coding	CARM1	coactivator associated arginine methyltransferase 1 [Source:HGNC Symbol;Acc:HGNC:23393]
ENSG00000142686	7.64389	protein_coding	C1orf216	chromosome 1 open reading frame 216 [Source:HGNC Symbol;Acc:HGNC:26800]
ENSG00000143947	4.70906	protein_coding	RPS27A	ribosomal protein S27a [Source:HGNC Symbol;Acc:HGNC:10417]
ENSG00000146834	7.64872	protein_coding	MEPCE	methylphosphate capping enzyme [Source:HGNC Symbol;Acc:HGNC:20247]
ENSG00000148908	7.64099	protein_coding	RGS10	regulator of G protein signaling 10 [Source:HGNC Symbol;Acc:HGNC:9992]
ENSG00000150779	7.67926	protein_coding	TIMM8B	translocase of inner mitochondrial membrane 8 homolog B [Source:HGNC Symbol;Acc:HGNC:11818]
ENSG00000154642	-4.61013	protein_coding	C21orf91	chromosome 21 open reading frame 91 [Source:HGNC Symbol;Acc:HGNC:16459]
ENSG00000158019	7.69709	protein_coding	BABAM2	BRISC and BRCA1 A complex member 2 [Source:HGNC Symbol;Acc:HGNC:1106]
ENSG00000159111	7.64293	protein_coding	MRPL10	mitochondrial ribosomal protein L10 [Source:HGNC Symbol;Acc:HGNC:14055]
ENSG00000160294	5.33295	protein_coding	MCM3AP	minichromosome maintenance complex component 3 associated protein [Source:HGNC Symbol;Acc:HGNC:6946]
ENSG00000160818	7.64293	protein_coding	GPATCH4	G-patch domain containing 4 [Source:HGNC Symbol;Acc:HGNC:25982]
ENSG00000162736	4.58946	protein_coding	NCSTN	nicastrin [Source:HGNC Symbol;Acc:HGNC:17091]
ENSG00000164114	-4.42391	protein_coding	MAP9	microtubule associated protein 9 [Source:HGNC Symbol;Acc:HGNC:26118]
ENSG00000164896	6.05097	protein_coding	FASTK	Fas activated serine/threonine kinase [Source:HGNC Symbol;Acc:HGNC:24676]
ENSG00000164978	7.64486	protein_coding	NUDT2	nudix hydrolase 2 [Source:HGNC Symbol;Acc:HGNC:8049]
ENSG00000165802	7.64293	protein_coding	NSMF	NMDA receptor synaptonuclear signaling and neuronal migration factor [Source:HGNC Symbol;Acc:HGNC:29843]
ENSG00000166741	4.52946	protein_coding	NNMT	nicotinamide N-methyltransferase [Source:HGNC Symbol;Acc:HGNC:7861]
ENSG00000168003	4.6122	protein_coding	SLC3A2	solute carrier family 3 member 2 [Source:HGNC Symbol;Acc:HGNC:11026]
ENSG00000168496	7.65546	protein_coding	FEN1	flap structure-specific endonuclease 1 [Source:HGNC Symbol;Acc:HGNC:3650]
ENSG00000169105	7.68115	protein_coding	CHST14	carbohydrate sulfotransferase 14 [Source:HGNC Symbol;Acc:HGNC:24464]
ENSG00000169180	4.56385	protein_coding	XPO6	exportin 6 [Source:HGNC Symbol;Acc:HGNC:19733]
ENSG00000169682	7.68961	protein_coding	SPNS1	sphingolipid transporter 1 (putative) [Source:HGNC Symbol;Acc:HGNC:30621]
ENSG00000169718	7.66025	protein_coding	DUS1L	dihydrouridine synthase 1 like [Source:HGNC Symbol;Acc:HGNC:30086]
ENSG00000171302	6.01564	protein_coding	CANT1	calcium activated nucleotidase 1 [Source:HGNC Symbol;Acc:HGNC:19721]
ENSG00000173546	4.98376	protein_coding	CSPG4	chondroitin sulfate proteoglycan 4 [Source:HGNC Symbol;Acc:HGNC:2466]
ENSG00000173889	-4.40303	protein_coding	PHC3	polyhomeotic homolog 3 [Source:HGNC Symbol;Acc:HGNC:15682]
ENSG00000175634	7.63808	protein_coding	RPS6KB2	ribosomal protein S6 kinase B2 [Source:HGNC Symbol;Acc:HGNC:10437]
ENSG00000176018	-4.34998	protein_coding	LYSMD3	LysM domain containing 3 [Source:HGNC Symbol;Acc:HGNC:26969]
ENSG00000177683	-4.36705	protein_coding	THAP5	THAP domain containing 5 [Source:HGNC Symbol;Acc:HGNC:23188]
ENSG00000178922	7.65929	protein_coding	HYI	hydroxypyruvate isomerase (putative) [Source:HGNC Symbol;Acc:HGNC:26948]
ENSG00000180008	-4.42142	protein_coding	SOCS4	suppressor of cytokine signaling 4 [Source:HGNC Symbol;Acc:HGNC:19392]
ENSG00000180901	7.67737	protein_coding	KCTD2	potassium channel tetramerization domain containing 2 [Source:HGNC Symbol;Acc:HGNC:21294]
ENSG00000182287	-4.55289	protein_coding	AP1S2	adaptor related protein complex 1 sigma 2 subunit [Source:HGNC Symbol;Acc:HGNC:560]
ENSG00000182752	-4.47841	protein_coding	PAPPA	pappalysin 1 [Source:HGNC Symbol;Acc:HGNC:8602]
ENSG00000184076	6.03423	protein_coding	UQCR10	ubiquinol-cytochrome c reductase, complex III subunit X [Source:HGNC Symbol;Acc:HGNC:30863]
ENSG00000189410	7.68397	protein_coding	SH2D5	SH2 domain containing 5 [Source:HGNC Symbol;Acc:HGNC:28819]
ENSG00000196365	5.30981	protein_coding	LONP1	lon peptidase 1, mitochondrial [Source:HGNC Symbol;Acc:HGNC:9479]
ENSG00000196865	-4.4282	protein_coding	NHLRC2	NHL repeat containing 2 [Source:HGNC Symbol;Acc:HGNC:24731]
ENSG00000198171	7.67642	protein_coding	DDRGK1	DDRGK domain containing 1 [Source:HGNC Symbol;Acc:HGNC:16110]
ENSG00000198185	-4.96388	protein_coding	ZNF334	zinc finger protein 334 [Source:HGNC Symbol;Acc:HGNC:15806]
ENSG00000198727	4.84728	protein_coding	MT-CYB	mitochondrially encoded cytochrome b [Source:HGNC Symbol;Acc:HGNC:7427]
ENSG00000198830	4.55825	protein_coding	HMGN2	high mobility group nucleosomal binding domain 2 [Source:HGNC Symbol;Acc:HGNC:4986]
ENSG00000198887	-4.52378	protein_coding	SMC5	structural maintenance of chromosomes 5 [Source:HGNC Symbol;Acc:HGNC:20465]
ENSG00000214087	7.64872	protein_coding	ARL16	ADP ribosylation factor like GTPase 16 [Source:HGNC Symbol;Acc:HGNC:27902]
ENSG00000242485	6.0046	protein_coding	MRPL20	mitochondrial ribosomal protein L20 [Source:HGNC Symbol;Acc:HGNC:14478]
ENSG00000260914	7.68491	protein_coding	AC026464.4
ENSG00000269335	7.65929	protein_coding	IKBKG	inhibitor of nuclear factor kappa B kinase subunit gamma [Source:HGNC Symbol;Acc:HGNC:5961]
ENSG00000131495	7.63516	protein_coding	NDUFA2	NADH:ubiquinone oxidoreductase subunit A2 [Source:HGNC Symbol;Acc:HGNC:7685]
ENSG00000067048	7.62833	protein_coding	DDX3Y	DEAD-box helicase 3, Y-linked [Source:HGNC Symbol;Acc:HGNC:2699]
ENSG00000103544	5.28947	protein_coding	C16orf62	chromosome 16 open reading frame 62 [Source:HGNC Symbol;Acc:HGNC:24641]
ENSG00000112655	4.52177	protein_coding	PTK7	protein tyrosine kinase 7 (inactive) [Source:HGNC Symbol;Acc:HGNC:9618]
ENSG00000125971	4.74932	protein_coding	DYNLRB1	dynein light chain roadblock-type 1 [Source:HGNC Symbol;Acc:HGNC:15468]
ENSG00000139324	-4.46864	protein_coding	TMTC3	transmembrane and tetratricopeptide repeat containing 3 [Source:HGNC Symbol;Acc:HGNC:26899]
ENSG00000141551	4.6296	protein_coding	CSNK1D	casein kinase 1 delta [Source:HGNC Symbol;Acc:HGNC:2452]
ENSG00000145901	5.29129	protein_coding	TNIP1	TNFAIP3 interacting protein 1 [Source:HGNC Symbol;Acc:HGNC:16903]
ENSG00000154222	5.99123	protein_coding	CC2D1B	coiled-coil and C2 domain containing 1B [Source:HGNC Symbol;Acc:HGNC:29386]
ENSG00000160014	4.48481	protein_coding	CALM3	calmodulin 3 [Source:HGNC Symbol;Acc:HGNC:1449]
ENSG00000165417	-4.44216	protein_coding	GTF2A1	general transcription factor IIA subunit 1 [Source:HGNC Symbol;Acc:HGNC:4646]
ENSG00000177971	7.62931	protein_coding	IMP3	IMP3, U3 small nucleolar ribonucleoprotein [Source:HGNC Symbol;Acc:HGNC:14497]
ENSG00000196323	-4.44765	protein_coding	ZBTB44	zinc finger and BTB domain containing 44 [Source:HGNC Symbol;Acc:HGNC:25001]
ENSG00000197653	7.62539	protein_coding	DNAH10	dynein axonemal heavy chain 10 [Source:HGNC Symbol;Acc:HGNC:2941]
ENSG00000198888	4.57414	protein_coding	MT-ND1	mitochondrially encoded NADH:ubiquinone oxidoreductase core subunit 1 [Source:HGNC Symbol;Acc:HGNC:7455]
ENSG00000205189	-4.42468	protein_coding	ZBTB10	zinc finger and BTB domain containing 10 [Source:HGNC Symbol;Acc:HGNC:30953]
ENSG00000243279	7.62931	protein_coding	PRAF2	PRA1 domain family member 2 [Source:HGNC Symbol;Acc:HGNC:28911]
ENSG00000243646	7.62637	protein_coding	IL10RB	interleukin 10 receptor subunit beta [Source:HGNC Symbol;Acc:HGNC:5965]
ENSG00000123575	-4.39715	protein_coding	FAM199X	family with sequence similarity 199, X-linked [Source:HGNC Symbol;Acc:HGNC:25195]
ENSG00000163930	5.9873	protein_coding	BAP1	BRCA1 associated protein 1 [Source:HGNC Symbol;Acc:HGNC:950]
ENSG00000048740	-4.30853	protein_coding	CELF2	CUGBP Elav-like family member 2 [Source:HGNC Symbol;Acc:HGNC:2550]
ENSG00000107959	4.74435	protein_coding	PITRM1	pitrilysin metallopeptidase 1 [Source:HGNC Symbol;Acc:HGNC:17663]
ENSG00000120437	5.9845	protein_coding	ACAT2	acetyl-CoA acetyltransferase 2 [Source:HGNC Symbol;Acc:HGNC:94]
ENSG00000148334	7.6195	protein_coding	PTGES2	prostaglandin E synthase 2 [Source:HGNC Symbol;Acc:HGNC:17822]
ENSG00000185129	-4.44792	protein_coding	PURA	purine rich element binding protein A [Source:HGNC Symbol;Acc:HGNC:9701]
ENSG00000223501	7.61753	protein_coding	VPS52	VPS52, GARP complex subunit [Source:HGNC Symbol;Acc:HGNC:10518]
ENSG00000100321	7.61457	protein_coding	SYNGR1	synaptogyrin 1 [Source:HGNC Symbol;Acc:HGNC:11498]
ENSG00000101400	7.61654	protein_coding	SNTA1	syntrophin alpha 1 [Source:HGNC Symbol;Acc:HGNC:11167]
ENSG00000105559	7.61161	protein_coding	PLEKHA4	pleckstrin homology domain containing A4 [Source:HGNC Symbol;Acc:HGNC:14339]
ENSG00000108840	5.27115	protein_coding	HDAC5	histone deacetylase 5 [Source:HGNC Symbol;Acc:HGNC:14068]
ENSG00000120306	7.61358	protein_coding	CYSTM1	cysteine rich transmembrane module containing 1 [Source:HGNC Symbol;Acc:HGNC:30239]
ENSG00000162522	7.61161	protein_coding	KIAA1522	KIAA1522 [Source:HGNC Symbol;Acc:HGNC:29301]
ENSG00000168256	7.61358	protein_coding	NKIRAS2	NFKB inhibitor interacting Ras like 2 [Source:HGNC Symbol;Acc:HGNC:17898]
ENSG00000183011	7.61259	protein_coding	NAA38	N(alpha)-acetyltransferase 38, NatC auxiliary subunit [Source:HGNC Symbol;Acc:HGNC:28212]
ENSG00000185483	-4.2937	protein_coding	ROR1	receptor tyrosine kinase like orphan receptor 1 [Source:HGNC Symbol;Acc:HGNC:10256]
ENSG00000213614	4.46749	protein_coding	HEXA	hexosaminidase subunit alpha [Source:HGNC Symbol;Acc:HGNC:4878]
ENSG00000042286	7.60566	protein_coding	AIFM2	apoptosis inducing factor, mitochondria associated 2 [Source:HGNC Symbol;Acc:HGNC:21411]
ENSG00000070785	7.60466	protein_coding	EIF2B3	eukaryotic translation initiation factor 2B subunit gamma [Source:HGNC Symbol;Acc:HGNC:3259]
ENSG00000082014	7.60367	protein_coding	SMARCD3	SWI/SNF related, matrix associated, actin dependent regulator of chromatin, subfamily d, member 3 [Source:HGNC Symbol;Acc:HGNC:11108]
ENSG00000101363	5.96867	protein_coding	MANBAL	mannosidase beta like [Source:HGNC Symbol;Acc:HGNC:15799]
ENSG00000108819	5.96923	protein_coding	PPP1R9B	protein phosphatase 1 regulatory subunit 9B [Source:HGNC Symbol;Acc:HGNC:9298]
ENSG00000126005	4.92989	protein_coding	MMP24-AS1	MMP24 antisense RNA 1 [Source:HGNC Symbol;Acc:HGNC:44421]
ENSG00000132383	5.26746	protein_coding	RPA1	replication protein A1 [Source:HGNC Symbol;Acc:HGNC:10289]
ENSG00000137409	4.4071	protein_coding	MTCH1	mitochondrial carrier 1 [Source:HGNC Symbol;Acc:HGNC:17586]
ENSG00000148308	7.60764	protein_coding	GTF3C5	general transcription factor IIIC subunit 5 [Source:HGNC Symbol;Acc:HGNC:4668]
ENSG00000148943	-4.33811	protein_coding	LIN7C	lin-7 homolog C, crumbs cell polarity complex component [Source:HGNC Symbol;Acc:HGNC:17789]
ENSG00000172037	4.50954	protein_coding	LAMB2	laminin subunit beta 2 [Source:HGNC Symbol;Acc:HGNC:6487]
ENSG00000173039	5.97377	protein_coding	RELA	RELA proto-oncogene, NF-kB subunit [Source:HGNC Symbol;Acc:HGNC:9955]
ENSG00000100142	7.60267	protein_coding	POLR2F	RNA polymerase II subunit F [Source:HGNC Symbol;Acc:HGNC:9193]
ENSG00000080845	5.26236	protein_coding	DLGAP4	DLG associated protein 4 [Source:HGNC Symbol;Acc:HGNC:24476]
ENSG00000096384	4.60789	protein_coding	HSP90AB1	heat shock protein 90 alpha family class B member 1 [Source:HGNC Symbol;Acc:HGNC:5258]
ENSG00000169857	7.60068	protein_coding	AVEN	apoptosis and caspase activation inhibitor [Source:HGNC Symbol;Acc:HGNC:13509]
ENSG00000092201	4.5081	protein_coding	SUPT16H	SPT16 homolog, facilitates chromatin remodeling subunit [Source:HGNC Symbol;Acc:HGNC:11465]
ENSG00000008838	7.59669	protein_coding	MED24	mediator complex subunit 24 [Source:HGNC Symbol;Acc:HGNC:22963]
ENSG00000070413	5.96126	protein_coding	DGCR2	DiGeorge syndrome critical region gene 2 [Source:HGNC Symbol;Acc:HGNC:2845]
ENSG00000110719	5.25958	protein_coding	TCIRG1	T-cell immune regulator 1, ATPase H+ transporting V0 subunit a3 [Source:HGNC Symbol;Acc:HGNC:11647]
ENSG00000114450	-4.49477	protein_coding	GNB4	G protein subunit beta 4 [Source:HGNC Symbol;Acc:HGNC:20731]
ENSG00000115419	-4.67386	protein_coding	GLS	glutaminase [Source:HGNC Symbol;Acc:HGNC:4331]
ENSG00000115685	4.7226	protein_coding	PPP1R7	protein phosphatase 1 regulatory subunit 7 [Source:HGNC Symbol;Acc:HGNC:9295]
ENSG00000173641	5.96183	protein_coding	HSPB7	heat shock protein family B (small) member 7 [Source:HGNC Symbol;Acc:HGNC:5249]
ENSG00000106460	-4.50256	protein_coding	TMEM106B	transmembrane protein 106B [Source:HGNC Symbol;Acc:HGNC:22407]
ENSG00000004399	4.53696	protein_coding	PLXND1	plexin D1 [Source:HGNC Symbol;Acc:HGNC:9107]
ENSG00000005812	-4.37224	protein_coding	FBXL3	F-box and leucine rich repeat protein 3 [Source:HGNC Symbol;Acc:HGNC:13599]
ENSG00000007866	5.93415	protein_coding	TEAD3	TEA domain transcription factor 3 [Source:HGNC Symbol;Acc:HGNC:11716]
ENSG00000022840	4.47379	protein_coding	RNF10	ring finger protein 10 [Source:HGNC Symbol;Acc:HGNC:10055]
ENSG00000033011	7.57351	protein_coding	ALG1	ALG1, chitobiosyldiphosphodolichol beta-mannosyltransferase [Source:HGNC Symbol;Acc:HGNC:18294]
ENSG00000048140	5.95151	protein_coding	TSPAN17	tetraspanin 17 [Source:HGNC Symbol;Acc:HGNC:13594]
ENSG00000067182	4.48099	protein_coding	TNFRSF1A	TNF receptor superfamily member 1A [Source:HGNC Symbol;Acc:HGNC:11916]
ENSG00000068001	7.54477	protein_coding	HYAL2	hyaluronoglucosaminidase 2 [Source:HGNC Symbol;Acc:HGNC:5321]
ENSG00000076924	7.58565	protein_coding	XAB2	XPA binding protein 2 [Source:HGNC Symbol;Acc:HGNC:14089]
ENSG00000085224	-4.43967	protein_coding	ATRX	ATRX, chromatin remodeler [Source:HGNC Symbol;Acc:HGNC:886]
ENSG00000088888	4.70497	protein_coding	MAVS	mitochondrial antiviral signaling protein [Source:HGNC Symbol;Acc:HGNC:29233]
ENSG00000095059	7.5427	protein_coding	DHPS	deoxyhypusine synthase [Source:HGNC Symbol;Acc:HGNC:2869]
ENSG00000099804	7.55818	protein_coding	CDC34	cell division cycle 34 [Source:HGNC Symbol;Acc:HGNC:1734]
ENSG00000100216	5.90949	protein_coding	TOMM22	translocase of outer mitochondrial membrane 22 [Source:HGNC Symbol;Acc:HGNC:18002]
ENSG00000101246	7.54788	protein_coding	ARFRP1	ADP ribosylation factor related protein 1 [Source:HGNC Symbol;Acc:HGNC:662]
ENSG00000103495	4.90238	protein_coding	MAZ	MYC associated zinc finger protein [Source:HGNC Symbol;Acc:HGNC:6914]
ENSG00000105171	7.59268	protein_coding	POP4	POP4 homolog, ribonuclease P/MRP subunit [Source:HGNC Symbol;Acc:HGNC:30081]
ENSG00000105792	-4.76958	protein_coding	CFAP69	cilia and flagella associated protein 69 [Source:HGNC Symbol;Acc:HGNC:26107]
ENSG00000105855	-4.94384	protein_coding	ITGB8	integrin subunit beta 8 [Source:HGNC Symbol;Acc:HGNC:6163]
ENSG00000105953	5.91363	protein_coding	OGDH	oxoglutarate dehydrogenase [Source:HGNC Symbol;Acc:HGNC:8124]
ENSG00000107554	7.55098	protein_coding	DNMBP	dynamin binding protein [Source:HGNC Symbol;Acc:HGNC:30373]
ENSG00000108679	7.55613	protein_coding	LGALS3BP	galectin 3 binding protein [Source:HGNC Symbol;Acc:HGNC:6564]
ENSG00000109625	7.54684	protein_coding	CPZ	carboxypeptidase Z [Source:HGNC Symbol;Acc:HGNC:2333]
ENSG00000110619	4.55766	protein_coding	CARS	cysteinyl-tRNA synthetase [Source:HGNC Symbol;Acc:HGNC:1493]
ENSG00000111667	4.88602	protein_coding	USP5	ubiquitin specific peptidase 5 [Source:HGNC Symbol;Acc:HGNC:12628]
ENSG00000112695	4.58105	protein_coding	COX7A2	cytochrome c oxidase subunit 7A2 [Source:HGNC Symbol;Acc:HGNC:2288]
ENSG00000113811	7.54062	protein_coding	SELENOK	selenoprotein K [Source:HGNC Symbol;Acc:HGNC:30394]
ENSG00000114331	-4.47198	protein_coding	ACAP2	ArfGAP with coiled-coil, ankyrin repeat and PH domains 2 [Source:HGNC Symbol;Acc:HGNC:16469]
ENSG00000117411	4.91856	protein_coding	B4GALT2	beta-1,4-galactosyltransferase 2 [Source:HGNC Symbol;Acc:HGNC:925]
ENSG00000117500	-4.60191	protein_coding	TMED5	transmembrane p24 trafficking protein 5 [Source:HGNC Symbol;Acc:HGNC:24251]
ENSG00000117640	5.93996	protein_coding	MTFR1L	mitochondrial fission regulator 1 like [Source:HGNC Symbol;Acc:HGNC:28836]
ENSG00000120314	7.56126	protein_coding	WDR55	WD repeat domain 55 [Source:HGNC Symbol;Acc:HGNC:25971]
ENSG00000123552	-4.24603	protein_coding	USP45	ubiquitin specific peptidase 45 [Source:HGNC Symbol;Acc:HGNC:20080]
ENSG00000124067	5.21379	protein_coding	SLC12A4	solute carrier family 12 member 4 [Source:HGNC Symbol;Acc:HGNC:10913]
ENSG00000125818	5.21091	protein_coding	PSMF1	proteasome inhibitor subunit 1 [Source:HGNC Symbol;Acc:HGNC:9571]
ENSG00000127838	7.58363	protein_coding	PNKD	paroxysmal nonkinesigenic dyskinesia [Source:HGNC Symbol;Acc:HGNC:9153]
ENSG00000130165	7.58967	protein_coding	ELOF1	elongation factor 1 homolog [Source:HGNC Symbol;Acc:HGNC:28691]
ENSG00000130204	7.5806	protein_coding	TOMM40	translocase of outer mitochondrial membrane 40 [Source:HGNC Symbol;Acc:HGNC:18001]
ENSG00000131408	5.92129	protein_coding	NR1H2	nuclear receptor subfamily 1 group H member 2 [Source:HGNC Symbol;Acc:HGNC:7965]
ENSG00000131584	7.56331	protein_coding	ACAP3	ArfGAP with coiled-coil, ankyrin repeat and PH domains 3 [Source:HGNC Symbol;Acc:HGNC:16754]
ENSG00000134285	7.57554	protein_coding	FKBP11	FK506 binding protein 11 [Source:HGNC Symbol;Acc:HGNC:18624]
ENSG00000134905	4.91187	protein_coding	CARS2	cysteinyl-tRNA synthetase 2, mitochondrial (putative) [Source:HGNC Symbol;Acc:HGNC:25695]
ENSG00000135968	-4.42302	protein_coding	GCC2	GRIP and coiled-coil domain containing 2 [Source:HGNC Symbol;Acc:HGNC:23218]
ENSG00000139613	5.94112	protein_coding	SMARCC2	SWI/SNF related, matrix associated, actin dependent regulator of chromatin subfamily c member 2 [Source:HGNC Symbol;Acc:HGNC:11105]
ENSG00000140396	-4.2396	protein_coding	NCOA2	nuclear receptor coactivator 2 [Source:HGNC Symbol;Acc:HGNC:7669]
ENSG00000141736	5.22335	protein_coding	ERBB2	erb-b2 receptor tyrosine kinase 2 [Source:HGNC Symbol;Acc:HGNC:3430]
ENSG00000143553	7.57554	protein_coding	SNAPIN	SNAP associated protein [Source:HGNC Symbol;Acc:HGNC:17145]
ENSG00000145734	-4.24121	protein_coding	BDP1	B double prime 1, subunit of RNA polymerase III transcription initiation factor IIIB [Source:HGNC Symbol;Acc:HGNC:13652]
ENSG00000147155	7.56229	protein_coding	EBP	emopamil binding protein (sterol isomerase) [Source:HGNC Symbol;Acc:HGNC:3133]
ENSG00000147383	7.54166	protein_coding	NSDHL	NAD(P) dependent steroid dehydrogenase-like [Source:HGNC Symbol;Acc:HGNC:13398]
ENSG00000148331	7.57655	protein_coding	ASB6	ankyrin repeat and SOCS box containing 6 [Source:HGNC Symbol;Acc:HGNC:17181]
ENSG00000149541	7.57249	protein_coding	B3GAT3	beta-1,3-glucuronyltransferase 3 [Source:HGNC Symbol;Acc:HGNC:923]
ENSG00000151552	7.54374	protein_coding	QDPR	quinoid dihydropteridine reductase [Source:HGNC Symbol;Acc:HGNC:9752]
ENSG00000154188	-4.44714	protein_coding	ANGPT1	angiopoietin 1 [Source:HGNC Symbol;Acc:HGNC:484]
ENSG00000155876	4.55585	protein_coding	RRAGA	Ras related GTP binding A [Source:HGNC Symbol;Acc:HGNC:16963]
ENSG00000156017	-4.20779	protein_coding	CARNMT1	carnosine N-methyltransferase 1 [Source:HGNC Symbol;Acc:HGNC:23435]
ENSG00000156471	5.22573	protein_coding	PTDSS1	phosphatidylserine synthase 1 [Source:HGNC Symbol;Acc:HGNC:9587]
ENSG00000159884	7.5551	protein_coding	CCDC107	coiled-coil domain containing 107 [Source:HGNC Symbol;Acc:HGNC:28465]
ENSG00000160877	5.93648	protein_coding	NACC1	nucleus accumbens associated 1 [Source:HGNC Symbol;Acc:HGNC:20967]
ENSG00000161638	4.41005	protein_coding	ITGA5	integrin subunit alpha 5 [Source:HGNC Symbol;Acc:HGNC:6141]
ENSG00000162512	4.43023	protein_coding	SDC3	syndecan 3 [Source:HGNC Symbol;Acc:HGNC:10660]
ENSG00000163428	-4.31939	protein_coding	LRRC58	leucine rich repeat containing 58 [Source:HGNC Symbol;Acc:HGNC:26968]
ENSG00000163866	7.56842	protein_coding	SMIM12	small integral membrane protein 12 [Source:HGNC Symbol;Acc:HGNC:25154]
ENSG00000166908	7.58867	protein_coding	PIP4K2C	phosphatidylinositol-5-phosphate 4-kinase type 2 gamma [Source:HGNC Symbol;Acc:HGNC:23786]
ENSG00000169255	-4.2099	protein_coding	B3GALNT1	beta-1,3-N-acetylgalactosaminyltransferase 1 (globoside blood group) [Source:HGNC Symbol;Acc:HGNC:918]
ENSG00000171848	5.22858	protein_coding	RRM2	ribonucleotide reductase regulatory subunit M2 [Source:HGNC Symbol;Acc:HGNC:10452]
ENSG00000173163	7.55098	protein_coding	COMMD1	copper metabolism domain containing 1 [Source:HGNC Symbol;Acc:HGNC:23024]
ENSG00000173349	-10.3681	protein_coding	SFT2D3	SFT2 domain containing 3 [Source:HGNC Symbol;Acc:HGNC:28767]
ENSG00000175592	5.23758	protein_coding	FOSL1	FOS like 1, AP-1 transcription factor subunit [Source:HGNC Symbol;Acc:HGNC:13718]
ENSG00000180488	-4.20799	protein_coding	MIGA1	mitoguardin 1 [Source:HGNC Symbol;Acc:HGNC:24741]
ENSG00000181523	5.93938	protein_coding	SGSH	N-sulfoglucosamine sulfohydrolase [Source:HGNC Symbol;Acc:HGNC:10818]
ENSG00000183010	5.91245	protein_coding	PYCR1	pyrroline-5-carboxylate reductase 1 [Source:HGNC Symbol;Acc:HGNC:9721]
ENSG00000183978	7.57045	protein_coding	COA3	cytochrome c oxidase assembly factor 3 [Source:HGNC Symbol;Acc:HGNC:24990]
ENSG00000184983	5.95668	protein_coding	NDUFA6	NADH:ubiquinone oxidoreductase subunit A6 [Source:HGNC Symbol;Acc:HGNC:7690]
ENSG00000186017	-4.65793	protein_coding	ZNF566	zinc finger protein 566 [Source:HGNC Symbol;Acc:HGNC:25919]
ENSG00000197121	-4.40394	protein_coding	PGAP1	post-GPI attachment to proteins 1 [Source:HGNC Symbol;Acc:HGNC:25712]
ENSG00000198113	7.5674	protein_coding	TOR4A	torsin family 4 member A [Source:HGNC Symbol;Acc:HGNC:25981]
ENSG00000198931	5.94979	protein_coding	APRT	adenine phosphoribosyltransferase [Source:HGNC Symbol;Acc:HGNC:626]
ENSG00000204256	4.46684	protein_coding	BRD2	bromodomain containing 2 [Source:HGNC Symbol;Acc:HGNC:1103]
ENSG00000205129	-10.3681	protein_coding	C4orf47	chromosome 4 open reading frame 47 [Source:HGNC Symbol;Acc:HGNC:34346]
ENSG00000205323	4.90793	protein_coding	SARNP	SAP domain containing ribonucleoprotein [Source:HGNC Symbol;Acc:HGNC:24432]
ENSG00000206538	-4.62104	protein_coding	VGLL3	vestigial like family member 3 [Source:HGNC Symbol;Acc:HGNC:24327]
ENSG00000225190	7.55201	protein_coding	PLEKHM1	pleckstrin homology and RUN domain containing M1 [Source:HGNC Symbol;Acc:HGNC:29017]
ENSG00000011258	-4.2221	protein_coding	MBTD1	mbt domain containing 1 [Source:HGNC Symbol;Acc:HGNC:19866]
ENSG00000041802	7.53646	protein_coding	LSG1	large 60S subunit nuclear export GTPase 1 [Source:HGNC Symbol;Acc:HGNC:25652]
ENSG00000107140	7.5375	protein_coding	TESK1	testis-specific kinase 1 [Source:HGNC Symbol;Acc:HGNC:11731]
ENSG00000111711	-4.39867	protein_coding	GOLT1B	golgi transport 1B [Source:HGNC Symbol;Acc:HGNC:20175]
ENSG00000131737	7.53646	protein_coding	KRT34	keratin 34 [Source:HGNC Symbol;Acc:HGNC:6452]
ENSG00000140688	5.20272	protein_coding	C16orf58	chromosome 16 open reading frame 58 [Source:HGNC Symbol;Acc:HGNC:25848]
ENSG00000168116	-4.34756	protein_coding	KIAA1586	KIAA1586 [Source:HGNC Symbol;Acc:HGNC:21360]
ENSG00000182326	4.39071	protein_coding	C1S	complement C1s [Source:HGNC Symbol;Acc:HGNC:1247]
ENSG00000196569	4.33979	protein_coding	LAMA2	laminin subunit alpha 2 [Source:HGNC Symbol;Acc:HGNC:6482]
ENSG00000072062	5.19739	protein_coding	PRKACA	protein kinase cAMP-activated catalytic subunit alpha [Source:HGNC Symbol;Acc:HGNC:9380]
ENSG00000076928	5.89879	protein_coding	ARHGEF1	Rho guanine nucleotide exchange factor 1 [Source:HGNC Symbol;Acc:HGNC:681]
ENSG00000100241	5.89939	protein_coding	SBF1	SET binding factor 1 [Source:HGNC Symbol;Acc:HGNC:10542]
ENSG00000132382	7.53228	protein_coding	MYBBP1A	MYB binding protein 1a [Source:HGNC Symbol;Acc:HGNC:7546]
ENSG00000149571	7.53019	protein_coding	KIRREL3	kirre like nephrin family adhesion molecule 3 [Source:HGNC Symbol;Acc:HGNC:23204]
ENSG00000169733	7.53333	protein_coding	RFNG	RFNG O-fucosylpeptide 3-beta-N-acetylglucosaminyltransferase [Source:HGNC Symbol;Acc:HGNC:9974]
ENSG00000174775	7.53124	protein_coding	HRAS	HRas proto-oncogene, GTPase [Source:HGNC Symbol;Acc:HGNC:5173]
ENSG00000184887	5.89998	protein_coding	BTBD6	BTB domain containing 6 [Source:HGNC Symbol;Acc:HGNC:19897]
ENSG00000092140	-4.18472	protein_coding	G2E3	G2/M-phase specific E3 ubiquitin protein ligase [Source:HGNC Symbol;Acc:HGNC:20338]
ENSG00000099904	7.526	protein_coding	ZDHHC8	zinc finger DHHC-type containing 8 [Source:HGNC Symbol;Acc:HGNC:18474]
ENSG00000102858	7.52389	protein_coding	MGRN1	mahogunin ring finger 1 [Source:HGNC Symbol;Acc:HGNC:20254]
ENSG00000105221	4.85683	protein_coding	AKT2	AKT serine/threonine kinase 2 [Source:HGNC Symbol;Acc:HGNC:392]
ENSG00000143862	7.52389	protein_coding	ARL8A	ADP ribosylation factor like GTPase 8A [Source:HGNC Symbol;Acc:HGNC:25192]
ENSG00000145075	-6.85524	protein_coding	CCDC39	coiled-coil domain containing 39 [Source:HGNC Symbol;Acc:HGNC:25244]
ENSG00000148498	7.526	protein_coding	PARD3	par-3 family cell polarity regulator [Source:HGNC Symbol;Acc:HGNC:16051]
ENSG00000163584	4.42767	protein_coding	RPL22L1	ribosomal protein L22 like 1 [Source:HGNC Symbol;Acc:HGNC:27610]
ENSG00000166845	-4.67777	protein_coding	C18orf54	chromosome 18 open reading frame 54 [Source:HGNC Symbol;Acc:HGNC:13796]
ENSG00000196961	4.51533	protein_coding	AP2A1	adaptor related protein complex 2 alpha 1 subunit [Source:HGNC Symbol;Acc:HGNC:561]
ENSG00000134202	5.89161	protein_coding	GSTM3	glutathione S-transferase mu 3 [Source:HGNC Symbol;Acc:HGNC:4635]
ENSG00000123297	7.52074	protein_coding	TSFM	Ts translation elongation factor, mitochondrial [Source:HGNC Symbol;Acc:HGNC:12367]
ENSG00000140995	5.88921	protein_coding	DEF8	differentially expressed in FDCP 8 homolog [Source:HGNC Symbol;Acc:HGNC:25969]
ENSG00000151176	4.85232	protein_coding	PLBD2	phospholipase B domain containing 2 [Source:HGNC Symbol;Acc:HGNC:27283]
ENSG00000168884	7.52179	protein_coding	TNIP2	TNFAIP3 interacting protein 2 [Source:HGNC Symbol;Acc:HGNC:19118]
ENSG00000166452	7.51968	protein_coding	AKIP1	A-kinase interacting protein 1 [Source:HGNC Symbol;Acc:HGNC:1170]
ENSG00000011028	4.38816	protein_coding	MRC2	mannose receptor C type 2 [Source:HGNC Symbol;Acc:HGNC:16875]
ENSG00000031698	4.28111	protein_coding	SARS	seryl-tRNA synthetase [Source:HGNC Symbol;Acc:HGNC:10537]
ENSG00000068394	7.49522	protein_coding	GPKOW	G-patch domain and KOW motifs [Source:HGNC Symbol;Acc:HGNC:30677]
ENSG00000071205	7.50591	protein_coding	ARHGAP10	Rho GTPase activating protein 10 [Source:HGNC Symbol;Acc:HGNC:26099]
ENSG00000071894	5.88259	protein_coding	CPSF1	cleavage and polyadenylation specific factor 1 [Source:HGNC Symbol;Acc:HGNC:2324]
ENSG00000078043	-4.21146	protein_coding	PIAS2	protein inhibitor of activated STAT 2 [Source:HGNC Symbol;Acc:HGNC:17311]
ENSG00000099203	7.50484	protein_coding	TMED1	transmembrane p24 trafficking protein 1 [Source:HGNC Symbol;Acc:HGNC:17291]
ENSG00000100299	7.51546	protein_coding	ARSA	arylsulfatase A [Source:HGNC Symbol;Acc:HGNC:713]
ENSG00000100852	-4.42331	protein_coding	ARHGAP5	Rho GTPase activating protein 5 [Source:HGNC Symbol;Acc:HGNC:675]
ENSG00000103264	7.49843	protein_coding	FBXO31	F-box protein 31 [Source:HGNC Symbol;Acc:HGNC:16510]
ENSG00000104870	5.85702	protein_coding	FCGRT	Fc fragment of IgG receptor and transporter [Source:HGNC Symbol;Acc:HGNC:3621]
ENSG00000105325	7.48985	protein_coding	FZR1	fizzy and cell division cycle 20 related 1 [Source:HGNC Symbol;Acc:HGNC:24824]
ENSG00000105698	5.87412	protein_coding	USF2	upstream transcription factor 2, c-fos interacting [Source:HGNC Symbol;Acc:HGNC:12594]
ENSG00000107262	7.49415	protein_coding	BAG1	BCL2 associated athanogene 1 [Source:HGNC Symbol;Acc:HGNC:937]
ENSG00000108465	4.82955	protein_coding	CDK5RAP3	CDK5 regulatory subunit associated protein 3 [Source:HGNC Symbol;Acc:HGNC:18673]
ENSG00000108528	7.48877	protein_coding	SLC25A11	solute carrier family 25 member 11 [Source:HGNC Symbol;Acc:HGNC:10981]
ENSG00000109805	7.49736	protein_coding	NCAPG	non-SMC condensin I complex subunit G [Source:HGNC Symbol;Acc:HGNC:24304]
ENSG00000121039	-4.41505	protein_coding	RDH10	retinol dehydrogenase 10 [Source:HGNC Symbol;Acc:HGNC:19975]
ENSG00000126903	7.50697	protein_coding	SLC10A3	solute carrier family 10 member 3 [Source:HGNC Symbol;Acc:HGNC:22979]
ENSG00000133243	5.8844	protein_coding	BTBD2	BTB domain containing 2 [Source:HGNC Symbol;Acc:HGNC:15504]
ENSG00000134882	5.8662	protein_coding	UBAC2	UBA domain containing 2 [Source:HGNC Symbol;Acc:HGNC:20486]
ENSG00000136052	-4.3637	protein_coding	SLC41A2	solute carrier family 41 member 2 [Source:HGNC Symbol;Acc:HGNC:31045]
ENSG00000138448	-4.61346	protein_coding	ITGAV	integrin subunit alpha V [Source:HGNC Symbol;Acc:HGNC:6150]
ENSG00000139428	7.49843	protein_coding	MMAB	methylmalonic aciduria (cobalamin deficiency) cblB type [Source:HGNC Symbol;Acc:HGNC:19331]
ENSG00000143321	4.33797	protein_coding	HDGF	heparin binding growth factor [Source:HGNC Symbol;Acc:HGNC:4856]
ENSG00000144228	-4.18028	protein_coding	SPOPL	speckle type BTB/POZ protein like [Source:HGNC Symbol;Acc:HGNC:27934]
ENSG00000144820	-14.1402	protein_coding	ADGRG7	adhesion G protein-coupled receptor G7 [Source:HGNC Symbol;Acc:HGNC:19241]
ENSG00000145780	-4.13403	protein_coding	FEM1C	fem-1 homolog C [Source:HGNC Symbol;Acc:HGNC:16933]
ENSG00000147100	4.84119	protein_coding	SLC16A2	solute carrier family 16 member 2 [Source:HGNC Symbol;Acc:HGNC:10923]
ENSG00000148341	5.85825	protein_coding	SH3GLB2	SH3 domain containing GRB2 like, endophilin B2 [Source:HGNC Symbol;Acc:HGNC:10834]
ENSG00000157326	7.48877	protein_coding	DHRS4	dehydrogenase/reductase 4 [Source:HGNC Symbol;Acc:HGNC:16985]
ENSG00000157613	4.33894	protein_coding	CREB3L1	cAMP responsive element binding protein 3 like 1 [Source:HGNC Symbol;Acc:HGNC:18856]
ENSG00000160948	5.86498	protein_coding	VPS28	VPS28, ESCRT-I subunit [Source:HGNC Symbol;Acc:HGNC:18178]
ENSG00000164219	-4.18279	protein_coding	PGGT1B	protein geranylgeranyltransferase type I subunit beta [Source:HGNC Symbol;Acc:HGNC:8895]
ENSG00000165097	-4.16278	protein_coding	KDM1B	lysine demethylase 1B [Source:HGNC Symbol;Acc:HGNC:21577]
ENSG00000166394	7.50697	protein_coding	CYB5R2	cytochrome b5 reductase 2 [Source:HGNC Symbol;Acc:HGNC:24376]
ENSG00000169692	7.4995	protein_coding	AGPAT2	1-acylglycerol-3-phosphate O-acyltransferase 2 [Source:HGNC Symbol;Acc:HGNC:325]
ENSG00000172428	5.85948	protein_coding	COPS9	COP9 signalosome subunit 9 [Source:HGNC Symbol;Acc:HGNC:21314]
ENSG00000175224	5.17293	protein_coding	ATG13	autophagy related 13 [Source:HGNC Symbol;Acc:HGNC:29091]
ENSG00000177732	7.49522	protein_coding	SOX12	SRY-box 12 [Source:HGNC Symbol;Acc:HGNC:11198]
ENSG00000183691	-5.02425	protein_coding	NOG	noggin [Source:HGNC Symbol;Acc:HGNC:7866]
ENSG00000185215	7.50591	protein_coding	TNFAIP2	TNF alpha induced protein 2 [Source:HGNC Symbol;Acc:HGNC:11895]
ENSG00000185651	4.3329	protein_coding	UBE2L3	ubiquitin conjugating enzyme E2 L3 [Source:HGNC Symbol;Acc:HGNC:12488]
ENSG00000185883	5.16004	protein_coding	ATP6V0C	ATPase H+ transporting V0 subunit c [Source:HGNC Symbol;Acc:HGNC:855]
ENSG00000186501	7.4995	protein_coding	TMEM222	transmembrane protein 222 [Source:HGNC Symbol;Acc:HGNC:25363]
ENSG00000188976	5.17835	protein_coding	NOC2L	NOC2 like nucleolar associated transcriptional repressor [Source:HGNC Symbol;Acc:HGNC:24517]
ENSG00000196498	5.16303	protein_coding	NCOR2	nuclear receptor corepressor 2 [Source:HGNC Symbol;Acc:HGNC:7673]
ENSG00000197982	7.51546	protein_coding	C1orf122	chromosome 1 open reading frame 122 [Source:HGNC Symbol;Acc:HGNC:24789]
ENSG00000204186	-4.39432	protein_coding	ZDBF2	zinc finger DBF-type containing 2 [Source:HGNC Symbol;Acc:HGNC:29313]
ENSG00000204394	5.85702	protein_coding	VARS	valyl-tRNA synthetase [Source:HGNC Symbol;Acc:HGNC:12651]
ENSG00000204525	4.34007	protein_coding	HLA-C	major histocompatibility complex, class I, C [Source:HGNC Symbol;Acc:HGNC:4933]
ENSG00000205155	7.49092	protein_coding	PSENEN	presenilin enhancer gamma-secretase subunit [Source:HGNC Symbol;Acc:HGNC:30100]
ENSG00000240972	4.62355	protein_coding	MIF	macrophage migration inhibitory factor (glycosylation-inhibiting factor) [Source:HGNC Symbol;Acc:HGNC:7097]
ENSG00000241837	4.30869	protein_coding	ATP5O	ATP synthase, H+ transporting, mitochondrial F1 complex, O subunit [Source:HGNC Symbol;Acc:HGNC:850]
ENSG00000244274	7.48769	protein_coding	DBNDD2	dysbindin domain containing 2 [Source:HGNC Symbol;Acc:HGNC:15881]
ENSG00000164463	-4.13243	protein_coding	CREBRF	CREB3 regulatory factor [Source:HGNC Symbol;Acc:HGNC:24050]
ENSG00000152082	5.85395	protein_coding	MZT2B	mitotic spindle organizing protein 2B [Source:HGNC Symbol;Acc:HGNC:25886]
ENSG00000068308	5.85272	protein_coding	OTUD5	OTU deubiquitinase 5 [Source:HGNC Symbol;Acc:HGNC:25402]
ENSG00000082482	-4.3082	protein_coding	KCNK2	potassium two pore domain channel subfamily K member 2 [Source:HGNC Symbol;Acc:HGNC:6277]
ENSG00000123146	5.85025	protein_coding	ADGRE5	adhesion G protein-coupled receptor E5 [Source:HGNC Symbol;Acc:HGNC:1711]
ENSG00000138623	5.85087	protein_coding	SEMA7A	semaphorin 7A (John Milton Hagen blood group) [Source:HGNC Symbol;Acc:HGNC:10741]
ENSG00000162144	7.48012	protein_coding	CYB561A3	cytochrome b561 family member A3 [Source:HGNC Symbol;Acc:HGNC:23014]
ENSG00000162980	-4.12461	protein_coding	ARL5A	ADP ribosylation factor like GTPase 5A [Source:HGNC Symbol;Acc:HGNC:696]
ENSG00000171793	5.85025	protein_coding	CTPS1	CTP synthase 1 [Source:HGNC Symbol;Acc:HGNC:2519]
ENSG00000101161	4.60648	protein_coding	PRPF6	pre-mRNA processing factor 6 [Source:HGNC Symbol;Acc:HGNC:15860]
ENSG00000204388	5.84902	protein_coding	HSPA1B	heat shock protein family A (Hsp70) member 1B [Source:HGNC Symbol;Acc:HGNC:5233]
ENSG00000028310	7.47687	protein_coding	BRD9	bromodomain containing 9 [Source:HGNC Symbol;Acc:HGNC:25818]
ENSG00000167112	7.47687	protein_coding	TRUB2	TruB pseudouridine synthase family member 2 [Source:HGNC Symbol;Acc:HGNC:17170]
ENSG00000185989	5.14654	protein_coding	RASA3	RAS p21 protein activator 3 [Source:HGNC Symbol;Acc:HGNC:20331]
ENSG00000013563	5.84469	protein_coding	DNASE1L1	deoxyribonuclease 1 like 1 [Source:HGNC Symbol;Acc:HGNC:2957]
ENSG00000023516	-4.22879	protein_coding	AKAP11	A-kinase anchoring protein 11 [Source:HGNC Symbol;Acc:HGNC:369]
ENSG00000101265	7.47361	protein_coding	RASSF2	Ras association domain family member 2 [Source:HGNC Symbol;Acc:HGNC:9883]
ENSG00000108312	4.80131	protein_coding	UBTF	upstream binding transcription factor, RNA polymerase I [Source:HGNC Symbol;Acc:HGNC:12511]
ENSG00000111077	5.14352	protein_coding	TNS2	tensin 2 [Source:HGNC Symbol;Acc:HGNC:19737]
ENSG00000115042	7.47252	protein_coding	FAHD2A	fumarylacetoacetate hydrolase domain containing 2A [Source:HGNC Symbol;Acc:HGNC:24252]
ENSG00000135441	5.84345	protein_coding	BLOC1S1	biogenesis of lysosomal organelles complex 1 subunit 1 [Source:HGNC Symbol;Acc:HGNC:4200]
ENSG00000136026	4.35734	protein_coding	CKAP4	cytoskeleton associated protein 4 [Source:HGNC Symbol;Acc:HGNC:16991]
ENSG00000143537	5.13848	protein_coding	ADAM15	ADAM metallopeptidase domain 15 [Source:HGNC Symbol;Acc:HGNC:193]
ENSG00000157456	7.46706	protein_coding	CCNB2	cyclin B2 [Source:HGNC Symbol;Acc:HGNC:1580]
ENSG00000159202	4.25889	protein_coding	UBE2Z	ubiquitin conjugating enzyme E2 Z [Source:HGNC Symbol;Acc:HGNC:25847]
ENSG00000159792	7.47034	protein_coding	PSKH1	protein serine kinase H1 [Source:HGNC Symbol;Acc:HGNC:9529]
ENSG00000170266	4.59769	protein_coding	GLB1	galactosidase beta 1 [Source:HGNC Symbol;Acc:HGNC:4298]
ENSG00000177666	5.84034	protein_coding	PNPLA2	patatin like phospholipase domain containing 2 [Source:HGNC Symbol;Acc:HGNC:30802]
ENSG00000181904	-4.27266	protein_coding	C5orf24	chromosome 5 open reading frame 24 [Source:HGNC Symbol;Acc:HGNC:26746]
ENSG00000186174	5.13999	protein_coding	BCL9L	B-cell CLL/lymphoma 9 like [Source:HGNC Symbol;Acc:HGNC:23688]
ENSG00000099814	7.45828	protein_coding	CEP170B	centrosomal protein 170B [Source:HGNC Symbol;Acc:HGNC:20362]
ENSG00000101439	4.35357	protein_coding	CST3	cystatin C [Source:HGNC Symbol;Acc:HGNC:2475]
ENSG00000103496	5.83037	protein_coding	STX4	syntaxin 4 [Source:HGNC Symbol;Acc:HGNC:11439]
ENSG00000104969	5.82974	protein_coding	SGTA	small glutamine rich tetratricopeptide repeat containing alpha [Source:HGNC Symbol;Acc:HGNC:10819]
ENSG00000105063	5.13088	protein_coding	PPP6R1	protein phosphatase 6 regulatory subunit 1 [Source:HGNC Symbol;Acc:HGNC:29195]
ENSG00000107745	4.58699	protein_coding	MICU1	mitochondrial calcium uptake 1 [Source:HGNC Symbol;Acc:HGNC:1530]
ENSG00000124172	4.21668	protein_coding	ATP5E	ATP synthase, H+ transporting, mitochondrial F1 complex, epsilon subunit [Source:HGNC Symbol;Acc:HGNC:838]
ENSG00000126698	4.22527	protein_coding	DNAJC8	DnaJ heat shock protein family (Hsp40) member C8 [Source:HGNC Symbol;Acc:HGNC:15470]
ENSG00000167157	5.83287	protein_coding	PRRX2	paired related homeobox 2 [Source:HGNC Symbol;Acc:HGNC:21338]
ENSG00000172062	7.46048	protein_coding	SMN1	survival of motor neuron 1, telomeric [Source:HGNC Symbol;Acc:HGNC:11117]
ENSG00000172269	7.46158	protein_coding	DPAGT1	dolichyl-phosphate N-acetylglucosaminephosphotransferase 1 [Source:HGNC Symbol;Acc:HGNC:2995]
ENSG00000175216	4.45525	protein_coding	CKAP5	cytoskeleton associated protein 5 [Source:HGNC Symbol;Acc:HGNC:28959]
ENSG00000183624	7.45828	protein_coding	HMCES	5-hydroxymethylcytosine binding, ES cell specific [Source:HGNC Symbol;Acc:HGNC:24446]
ENSG00000204580	7.46268	protein_coding	DDR1	discoidin domain receptor tyrosine kinase 1 [Source:HGNC Symbol;Acc:HGNC:2730]
ENSG00000007384	5.82284	protein_coding	RHBDF1	rhomboid 5 homolog 1 [Source:HGNC Symbol;Acc:HGNC:20561]
ENSG00000068903	5.82347	protein_coding	SIRT2	sirtuin 2 [Source:HGNC Symbol;Acc:HGNC:10886]
ENSG00000082641	4.19269	protein_coding	NFE2L1	nuclear factor, erythroid 2 like 1 [Source:HGNC Symbol;Acc:HGNC:7781]
ENSG00000100412	5.12579	protein_coding	ACO2	aconitase 2 [Source:HGNC Symbol;Acc:HGNC:118]
ENSG00000100439	5.82598	protein_coding	ABHD4	abhydrolase domain containing 4 [Source:HGNC Symbol;Acc:HGNC:20154]
ENSG00000101146	7.44834	protein_coding	RAE1	ribonucleic acid export 1 [Source:HGNC Symbol;Acc:HGNC:9828]
ENSG00000126254	5.82347	protein_coding	RBM42	RNA binding motif protein 42 [Source:HGNC Symbol;Acc:HGNC:28117]
ENSG00000132485	-4.40929	protein_coding	ZRANB2	zinc finger RANBP2-type containing 2 [Source:HGNC Symbol;Acc:HGNC:13058]
ENSG00000141456	7.45056	protein_coding	PELP1	proline, glutamate and leucine rich protein 1 [Source:HGNC Symbol;Acc:HGNC:30134]
ENSG00000144591	5.82095	protein_coding	GMPPA	GDP-mannose pyrophosphorylase A [Source:HGNC Symbol;Acc:HGNC:22923]
ENSG00000175899	7.44945	protein_coding	A2M	alpha-2-macroglobulin [Source:HGNC Symbol;Acc:HGNC:7]
ENSG00000179151	7.45166	protein_coding	EDC3	enhancer of mRNA decapping 3 [Source:HGNC Symbol;Acc:HGNC:26114]
ENSG00000185721	5.82347	protein_coding	DRG1	developmentally regulated GTP binding protein 1 [Source:HGNC Symbol;Acc:HGNC:3029]
ENSG00000059691	7.43834	protein_coding	GATB	glutamyl-tRNA amidotransferase subunit B [Source:HGNC Symbol;Acc:HGNC:8849]
ENSG00000090372	5.81717	protein_coding	STRN4	striatin 4 [Source:HGNC Symbol;Acc:HGNC:15721]
ENSG00000102978	5.11966	protein_coding	POLR2C	RNA polymerase II subunit C [Source:HGNC Symbol;Acc:HGNC:9189]
ENSG00000103148	7.44057	protein_coding	NPRL3	NPR3 like, GATOR1 complex subunit [Source:HGNC Symbol;Acc:HGNC:14124]
ENSG00000104880	7.43945	protein_coding	ARHGEF18	Rho/Rac guanine nucleotide exchange factor 18 [Source:HGNC Symbol;Acc:HGNC:17090]
ENSG00000106266	7.44168	protein_coding	SNX8	sorting nexin 8 [Source:HGNC Symbol;Acc:HGNC:14972]
ENSG00000116406	-4.20084	protein_coding	EDEM3	ER degradation enhancing alpha-mannosidase like protein 3 [Source:HGNC Symbol;Acc:HGNC:16787]
ENSG00000123131	4.33458	protein_coding	PRDX4	peroxiredoxin 4 [Source:HGNC Symbol;Acc:HGNC:17169]
ENSG00000135631	4.78333	protein_coding	RAB11FIP5	RAB11 family interacting protein 5 [Source:HGNC Symbol;Acc:HGNC:24845]
ENSG00000142945	7.4439	protein_coding	KIF2C	kinesin family member 2C [Source:HGNC Symbol;Acc:HGNC:6393]
ENSG00000143621	4.22788	protein_coding	ILF2	interleukin enhancer binding factor 2 [Source:HGNC Symbol;Acc:HGNC:6037]
ENSG00000163728	-4.2523	protein_coding	TTC14	tetratricopeptide repeat domain 14 [Source:HGNC Symbol;Acc:HGNC:24697]
ENSG00000164327	-4.06924	protein_coding	RICTOR	RPTOR independent companion of MTOR complex 2 [Source:HGNC Symbol;Acc:HGNC:28611]
ENSG00000172007	-4.31037	protein_coding	RAB33B	RAB33B, member RAS oncogene family [Source:HGNC Symbol;Acc:HGNC:16075]
ENSG00000173041	-4.82367	protein_coding	ZNF680	zinc finger protein 680 [Source:HGNC Symbol;Acc:HGNC:26897]
ENSG00000174231	4.18571	protein_coding	PRPF8	pre-mRNA processing factor 8 [Source:HGNC Symbol;Acc:HGNC:17340]
ENSG00000176386	7.44168	protein_coding	CDC26	cell division cycle 26 [Source:HGNC Symbol;Acc:HGNC:17839]
ENSG00000176619	4.42839	protein_coding	LMNB2	lamin B2 [Source:HGNC Symbol;Acc:HGNC:6638]
ENSG00000181789	4.17064	protein_coding	COPG1	coatomer protein complex subunit gamma 1 [Source:HGNC Symbol;Acc:HGNC:2236]
ENSG00000198960	5.81021	protein_coding	ARMCX6	armadillo repeat containing, X-linked 6 [Source:HGNC Symbol;Acc:HGNC:26094]
ENSG00000239388	-6.78124	protein_coding	ASB14	ankyrin repeat and SOCS box containing 14 [Source:HGNC Symbol;Acc:HGNC:19766]
ENSG00000280071	5.81084	protein_coding	FP565260.6
ENSG00000113638	-4.28855	protein_coding	TTC33	tetratricopeptide repeat domain 33 [Source:HGNC Symbol;Acc:HGNC:29959]
ENSG00000171067	5.10938	protein_coding	C11orf24	chromosome 11 open reading frame 24 [Source:HGNC Symbol;Acc:HGNC:1174]
ENSG00000177425	-4.29867	protein_coding	PAWR	pro-apoptotic WT1 regulator [Source:HGNC Symbol;Acc:HGNC:8614]
ENSG00000269955	7.43275	protein_coding	C7orf55-LUC7L2	C7orf55-LUC7L2 readthrough [Source:HGNC Symbol;Acc:HGNC:44671]
ENSG00000006744	5.80385	protein_coding	ELAC2	elaC ribonuclease Z 2 [Source:HGNC Symbol;Acc:HGNC:14198]
ENSG00000105722	7.43163	protein_coding	ERF	ETS2 repressor factor [Source:HGNC Symbol;Acc:HGNC:3444]
ENSG00000079999	5.80194	protein_coding	KEAP1	kelch like ECH associated protein 1 [Source:HGNC Symbol;Acc:HGNC:23177]
ENSG00000108557	7.42938	protein_coding	RAI1	retinoic acid induced 1 [Source:HGNC Symbol;Acc:HGNC:9834]
ENSG00000143387	4.24819	protein_coding	CTSK	cathepsin K [Source:HGNC Symbol;Acc:HGNC:2536]
ENSG00000178307	7.42826	protein_coding	TMEM11	transmembrane protein 11 [Source:HGNC Symbol;Acc:HGNC:16823]
ENSG00000001497	7.40675	protein_coding	LAS1L	LAS1 like, ribosome biogenesis factor [Source:HGNC Symbol;Acc:HGNC:25726]
ENSG00000006042	4.25274	protein_coding	TMEM98	transmembrane protein 98 [Source:HGNC Symbol;Acc:HGNC:24529]
ENSG00000006747	7.3953	protein_coding	SCIN	scinderin [Source:HGNC Symbol;Acc:HGNC:21695]
ENSG00000008130	5.07177	protein_coding	NADK	NAD kinase [Source:HGNC Symbol;Acc:HGNC:29831]
ENSG00000012171	5.78847	protein_coding	SEMA3B	semaphorin 3B [Source:HGNC Symbol;Acc:HGNC:10724]
ENSG00000012817	7.38954	protein_coding	KDM5D	lysine demethylase 5D [Source:HGNC Symbol;Acc:HGNC:11115]
ENSG00000020181	4.13478	protein_coding	ADGRA2	adhesion G protein-coupled receptor A2 [Source:HGNC Symbol;Acc:HGNC:17849]
ENSG00000060688	7.42601	protein_coding	SNRNP40	small nuclear ribonucleoprotein U5 subunit 40 [Source:HGNC Symbol;Acc:HGNC:30857]
ENSG00000061273	4.39595	protein_coding	HDAC7	histone deacetylase 7 [Source:HGNC Symbol;Acc:HGNC:14067]
ENSG00000062485	4.41076	protein_coding	CS	citrate synthase [Source:HGNC Symbol;Acc:HGNC:2422]
ENSG00000065000	4.25167	protein_coding	AP3D1	adaptor related protein complex 3 delta 1 subunit [Source:HGNC Symbol;Acc:HGNC:568]
ENSG00000071655	5.076	protein_coding	MBD3	methyl-CpG binding domain protein 3 [Source:HGNC Symbol;Acc:HGNC:6918]
ENSG00000074935	-4.04118	protein_coding	TUBE1	tubulin epsilon 1 [Source:HGNC Symbol;Acc:HGNC:20775]
ENSG00000088298	7.39185	protein_coding	EDEM2	ER degradation enhancing alpha-mannosidase like protein 2 [Source:HGNC Symbol;Acc:HGNC:15877]
ENSG00000090097	5.79682	protein_coding	PCBP4	poly(rC) binding protein 4 [Source:HGNC Symbol;Acc:HGNC:8652]
ENSG00000099956	5.09383	protein_coding	SMARCB1	SWI/SNF related, matrix associated, actin dependent regulator of chromatin, subfamily b, member 1 [Source:HGNC Symbol;Acc:HGNC:11103]
ENSG00000100211	7.42376	protein_coding	CBY1	chibby family member 1, beta catenin antagonist [Source:HGNC Symbol;Acc:HGNC:1307]
ENSG00000101474	4.20297	protein_coding	APMAP	adipocyte plasma membrane associated protein [Source:HGNC Symbol;Acc:HGNC:13238]
ENSG00000101974	-4.16571	protein_coding	ATP11C	ATPase phospholipid transporting 11C [Source:HGNC Symbol;Acc:HGNC:13554]
ENSG00000102034	7.42263	protein_coding	ELF4	E74 like ETS transcription factor 4 [Source:HGNC Symbol;Acc:HGNC:3319]
ENSG00000102390	7.38954	protein_coding	PBDC1	polysaccharide biosynthesis domain containing 1 [Source:HGNC Symbol;Acc:HGNC:28790]
ENSG00000104980	7.41244	protein_coding	TIMM44	translocase of inner mitochondrial membrane 44 [Source:HGNC Symbol;Acc:HGNC:17316]
ENSG00000105677	5.09331	protein_coding	TMEM147	transmembrane protein 147 [Source:HGNC Symbol;Acc:HGNC:30414]
ENSG00000106392	-4.13038	protein_coding	C1GALT1	core 1 synthase, glycoprotein-N-acetylgalactosamine 3-beta-galactosyltransferase 1 [Source:HGNC Symbol;Acc:HGNC:24337]
ENSG00000107816	4.52726	protein_coding	LZTS2	leucine zipper tumor suppressor 2 [Source:HGNC Symbol;Acc:HGNC:29381]
ENSG00000110274	7.39415	protein_coding	CEP164	centrosomal protein 164 [Source:HGNC Symbol;Acc:HGNC:29182]
ENSG00000125445	5.78719	protein_coding	MRPS7	mitochondrial ribosomal protein S7 [Source:HGNC Symbol;Acc:HGNC:14499]
ENSG00000126883	7.39415	protein_coding	NUP214	nucleoporin 214 [Source:HGNC Symbol;Acc:HGNC:8064]
ENSG00000130332	7.393	protein_coding	LSM7	LSM7 homolog, U6 small nuclear RNA and mRNA degradation associated [Source:HGNC Symbol;Acc:HGNC:20470]
ENSG00000131748	7.41131	protein_coding	STARD3	StAR related lipid transfer domain containing 3 [Source:HGNC Symbol;Acc:HGNC:17579]
ENSG00000133110	-4.49043	protein_coding	POSTN	periostin [Source:HGNC Symbol;Acc:HGNC:16953]
ENSG00000135723	7.39185	protein_coding	FHOD1	formin homology 2 domain containing 1 [Source:HGNC Symbol;Acc:HGNC:17905]
ENSG00000138375	7.40675	protein_coding	SMARCAL1	SWI/SNF related, matrix associated, actin dependent regulator of chromatin, subfamily a like 1 [Source:HGNC Symbol;Acc:HGNC:11102]
ENSG00000140365	5.08022	protein_coding	COMMD4	COMM domain containing 4 [Source:HGNC Symbol;Acc:HGNC:26027]
ENSG00000140931	5.07177	protein_coding	CMTM3	CKLF like MARVEL transmembrane domain containing 3 [Source:HGNC Symbol;Acc:HGNC:19174]
ENSG00000141556	5.77748	protein_coding	TBCD	tubulin folding cofactor D [Source:HGNC Symbol;Acc:HGNC:11581]
ENSG00000142546	7.40675	protein_coding	NOSIP	nitric oxide synthase interacting protein [Source:HGNC Symbol;Acc:HGNC:17946]
ENSG00000144659	7.41244	protein_coding	SLC25A38	solute carrier family 25 member 38 [Source:HGNC Symbol;Acc:HGNC:26054]
ENSG00000144711	7.40675	protein_coding	IQSEC1	IQ motif and Sec7 domain 1 [Source:HGNC Symbol;Acc:HGNC:29112]
ENSG00000149260	7.38954	protein_coding	CAPN5	calpain 5 [Source:HGNC Symbol;Acc:HGNC:1482]
ENSG00000149792	5.77813	protein_coding	MRPL49	mitochondrial ribosomal protein L49 [Source:HGNC Symbol;Acc:HGNC:1176]
ENSG00000164258	4.74932	protein_coding	NDUFS4	NADH:ubiquinone oxidoreductase subunit S4 [Source:HGNC Symbol;Acc:HGNC:7711]
ENSG00000164830	-4.10275	protein_coding	OXR1	oxidation resistance 1 [Source:HGNC Symbol;Acc:HGNC:15822]
ENSG00000165338	-4.05998	protein_coding	HECTD2	HECT domain E3 ubiquitin protein ligase 2 [Source:HGNC Symbol;Acc:HGNC:26736]
ENSG00000167862	7.39875	protein_coding	MRPL58	mitochondrial ribosomal protein L58 [Source:HGNC Symbol;Acc:HGNC:5359]
ENSG00000167986	4.1532	protein_coding	DDB1	damage specific DNA binding protein 1 [Source:HGNC Symbol;Acc:HGNC:2717]
ENSG00000168159	4.39189	protein_coding	RNF187	ring finger protein 187 [Source:HGNC Symbol;Acc:HGNC:27146]
ENSG00000168394	5.7651	protein_coding	TAP1	transporter 1, ATP binding cassette subfamily B member [Source:HGNC Symbol;Acc:HGNC:43]
ENSG00000168685	-4.01352	protein_coding	IL7R	interleukin 7 receptor [Source:HGNC Symbol;Acc:HGNC:6024]
ENSG00000169228	7.393	protein_coding	RAB24	RAB24, member RAS oncogene family [Source:HGNC Symbol;Acc:HGNC:9765]
ENSG00000170959	-10.1051	protein_coding	DCDC1	doublecortin domain containing 1 [Source:HGNC Symbol;Acc:HGNC:20625]
ENSG00000171016	-4.10658	protein_coding	PYGO1	pygopus family PHD finger 1 [Source:HGNC Symbol;Acc:HGNC:30256]
ENSG00000172575	-5.13213	protein_coding	RASGRP1	RAS guanyl releasing protein 1 [Source:HGNC Symbol;Acc:HGNC:9878]
ENSG00000172830	7.3953	protein_coding	SSH3	slingshot protein phosphatase 3 [Source:HGNC Symbol;Acc:HGNC:30581]
ENSG00000174791	7.39415	protein_coding	RIN1	Ras and Rab interactor 1 [Source:HGNC Symbol;Acc:HGNC:18749]
ENSG00000175756	5.78719	protein_coding	AURKAIP1	aurora kinase A interacting protein 1 [Source:HGNC Symbol;Acc:HGNC:24114]
ENSG00000177556	5.77163	protein_coding	ATOX1	antioxidant 1 copper chaperone [Source:HGNC Symbol;Acc:HGNC:798]
ENSG00000177885	4.53035	protein_coding	GRB2	growth factor receptor bound protein 2 [Source:HGNC Symbol;Acc:HGNC:4566]
ENSG00000178209	4.20794	protein_coding	PLEC	plectin [Source:HGNC Symbol;Acc:HGNC:9069]
ENSG00000182903	-4.02828	protein_coding	ZNF721	zinc finger protein 721 [Source:HGNC Symbol;Acc:HGNC:29425]
ENSG00000189077	7.41244	protein_coding	TMEM120A	transmembrane protein 120A [Source:HGNC Symbol;Acc:HGNC:21697]
ENSG00000196705	-4.29344	protein_coding	ZNF431	zinc finger protein 431 [Source:HGNC Symbol;Acc:HGNC:20809]
ENSG00000197601	-4.30023	protein_coding	FAR1	fatty acyl-CoA reductase 1 [Source:HGNC Symbol;Acc:HGNC:26222]
ENSG00000198252	-4.00944	protein_coding	STYX	serine/threonine/tyrosine interacting protein [Source:HGNC Symbol;Acc:HGNC:11447]
ENSG00000198816	7.393	protein_coding	ZNF358	zinc finger protein 358 [Source:HGNC Symbol;Acc:HGNC:16838]
ENSG00000204822	7.40218	protein_coding	MRPL53	mitochondrial ribosomal protein L53 [Source:HGNC Symbol;Acc:HGNC:16684]
ENSG00000215440	7.42263	protein_coding	NPEPL1	aminopeptidase like 1 [Source:HGNC Symbol;Acc:HGNC:16244]
ENSG00000241878	7.42263	protein_coding	PISD	phosphatidylserine decarboxylase [Source:HGNC Symbol;Acc:HGNC:8999]
ENSG00000272391	7.39875	protein_coding	POM121C	POM121 transmembrane nucleoporin C [Source:HGNC Symbol;Acc:HGNC:34005]
ENSG00000061938	7.37329	protein_coding	TNK2	tyrosine kinase non receptor 2 [Source:HGNC Symbol;Acc:HGNC:19297]
ENSG00000074201	4.52223	protein_coding	CLNS1A	chloride nucleotide-sensitive channel 1A [Source:HGNC Symbol;Acc:HGNC:2080]
ENSG00000074219	7.37329	protein_coding	TEAD2	TEA domain transcription factor 2 [Source:HGNC Symbol;Acc:HGNC:11715]
ENSG00000089159	4.09214	protein_coding	PXN	paxillin [Source:HGNC Symbol;Acc:HGNC:9718]
ENSG00000100413	5.75393	protein_coding	POLR3H	RNA polymerase III subunit H [Source:HGNC Symbol;Acc:HGNC:30349]
ENSG00000100926	5.74996	protein_coding	TM9SF1	transmembrane 9 superfamily member 1 [Source:HGNC Symbol;Acc:HGNC:11864]
ENSG00000101182	4.12365	protein_coding	PSMA7	proteasome subunit alpha 7 [Source:HGNC Symbol;Acc:HGNC:9536]
ENSG00000104904	4.30926	protein_coding	OAZ1	ornithine decarboxylase antizyme 1 [Source:HGNC Symbol;Acc:HGNC:8095]
ENSG00000107331	7.37329	protein_coding	ABCA2	ATP binding cassette subfamily A member 2 [Source:HGNC Symbol;Acc:HGNC:32]
ENSG00000119866	-7.01872	protein_coding	BCL11A	B-cell CLL/lymphoma 11A [Source:HGNC Symbol;Acc:HGNC:13221]
ENSG00000124104	7.37912	protein_coding	SNX21	sorting nexin family member 21 [Source:HGNC Symbol;Acc:HGNC:16154]
ENSG00000128563	7.38723	protein_coding	PRKRIP1	PRKR interacting protein 1 (IL11 inducible) [Source:HGNC Symbol;Acc:HGNC:21894]
ENSG00000129317	-3.99658	protein_coding	PUS7L	pseudouridylate synthase 7 like [Source:HGNC Symbol;Acc:HGNC:25276]
ENSG00000131236	4.21233	protein_coding	CAP1	cyclase associated actin cytoskeleton regulatory protein 1 [Source:HGNC Symbol;Acc:HGNC:20040]
ENSG00000139637	7.37212	protein_coding	C12orf10	chromosome 12 open reading frame 10 [Source:HGNC Symbol;Acc:HGNC:17590]
ENSG00000139645	5.06168	protein_coding	ANKRD52	ankyrin repeat domain 52 [Source:HGNC Symbol;Acc:HGNC:26614]
ENSG00000151500	7.37912	protein_coding	THYN1	thymocyte nuclear protein 1 [Source:HGNC Symbol;Acc:HGNC:29560]
ENSG00000157916	4.15257	protein_coding	RER1	retention in endoplasmic reticulum sorting receptor 1 [Source:HGNC Symbol;Acc:HGNC:30309]
ENSG00000158863	5.7493	protein_coding	FAM160B2	family with sequence similarity 160 member B2 [Source:HGNC Symbol;Acc:HGNC:16492]
ENSG00000161956	5.75261	protein_coding	SENP3	SUMO1/sentrin/SMT3 specific peptidase 3 [Source:HGNC Symbol;Acc:HGNC:17862]
ENSG00000167325	4.37414	protein_coding	RRM1	ribonucleotide reductase catalytic subunit M1 [Source:HGNC Symbol;Acc:HGNC:10451]
ENSG00000170291	7.37446	protein_coding	ELP5	elongator acetyltransferase complex subunit 5 [Source:HGNC Symbol;Acc:HGNC:30617]
ENSG00000178802	7.37912	protein_coding	MPI	mannose phosphate isomerase [Source:HGNC Symbol;Acc:HGNC:7216]
ENSG00000180667	-4.10023	protein_coding	YOD1	YOD1 deubiquitinase [Source:HGNC Symbol;Acc:HGNC:25035]
ENSG00000180891	5.75854	protein_coding	CUEDC1	CUE domain containing 1 [Source:HGNC Symbol;Acc:HGNC:31350]
ENSG00000181619	-4.83983	protein_coding	GPR135	G protein-coupled receptor 135 [Source:HGNC Symbol;Acc:HGNC:19991]
ENSG00000185896	4.19428	protein_coding	LAMP1	lysosomal associated membrane protein 1 [Source:HGNC Symbol;Acc:HGNC:6499]
ENSG00000186141	7.37212	protein_coding	POLR3C	RNA polymerase III subunit C [Source:HGNC Symbol;Acc:HGNC:30076]
ENSG00000196182	7.38723	protein_coding	STK40	serine/threonine kinase 40 [Source:HGNC Symbol;Acc:HGNC:21373]
ENSG00000204619	5.06647	protein_coding	PPP1R11	protein phosphatase 1 regulatory inhibitor subunit 11 [Source:HGNC Symbol;Acc:HGNC:9285]
ENSG00000205629	7.37912	protein_coding	LCMT1	leucine carboxyl methyltransferase 1 [Source:HGNC Symbol;Acc:HGNC:17557]
ENSG00000213977	4.10046	protein_coding	TAX1BP3	Tax1 binding protein 3 [Source:HGNC Symbol;Acc:HGNC:30684]
ENSG00000167775	7.37096	protein_coding	CD320	CD320 molecule [Source:HGNC Symbol;Acc:HGNC:16692]
ENSG00000188603	7.37096	protein_coding	CLN3	CLN3, battenin [Source:HGNC Symbol;Acc:HGNC:2074]
ENSG00000123094	-4.17904	protein_coding	RASSF8	Ras association domain family member 8 [Source:HGNC Symbol;Acc:HGNC:13232]
ENSG00000128805	7.36979	protein_coding	ARHGAP22	Rho GTPase activating protein 22 [Source:HGNC Symbol;Acc:HGNC:30320]
ENSG00000185278	-4.23383	protein_coding	ZBTB37	zinc finger and BTB domain containing 37 [Source:HGNC Symbol;Acc:HGNC:28365]
ENSG00000197978	-4.26101	protein_coding	GOLGA6L9	golgin A6 family-like 9 [Source:HGNC Symbol;Acc:HGNC:37229]
ENSG00000005486	7.35213	protein_coding	RHBDD2	rhomboid domain containing 2 [Source:HGNC Symbol;Acc:HGNC:23082]
ENSG00000065054	5.74001	protein_coding	SLC9A3R2	SLC9A3 regulator 2 [Source:HGNC Symbol;Acc:HGNC:11076]
ENSG00000068120	5.72326	protein_coding	COASY	Coenzyme A synthase [Source:HGNC Symbol;Acc:HGNC:29932]
ENSG00000069011	7.36627	protein_coding	PITX1	paired like homeodomain 1 [Source:HGNC Symbol;Acc:HGNC:9004]
ENSG00000090432	7.3604	protein_coding	MUL1	mitochondrial E3 ubiquitin protein ligase 1 [Source:HGNC Symbol;Acc:HGNC:25762]
ENSG00000100280	4.69721	protein_coding	AP1B1	adaptor related protein complex 1 beta 1 subunit [Source:HGNC Symbol;Acc:HGNC:554]
ENSG00000102119	5.04183	protein_coding	EMD	emerin [Source:HGNC Symbol;Acc:HGNC:3331]
ENSG00000103257	4.34326	protein_coding	SLC7A5	solute carrier family 7 member 5 [Source:HGNC Symbol;Acc:HGNC:11063]
ENSG00000105245	7.35568	protein_coding	NUMBL	NUMB like, endocytic adaptor protein [Source:HGNC Symbol;Acc:HGNC:8061]
ENSG00000105700	4.70588	protein_coding	KXD1	KxDL motif containing 1 [Source:HGNC Symbol;Acc:HGNC:28420]
ENSG00000108639	7.34857	protein_coding	SYNGR2	synaptogyrin 2 [Source:HGNC Symbol;Acc:HGNC:11499]
ENSG00000111913	7.36275	protein_coding	RIPOR2	RHO family interacting cell polarization regulator 2 [Source:HGNC Symbol;Acc:HGNC:13872]
ENSG00000113369	-4.11028	protein_coding	ARRDC3	arrestin domain containing 3 [Source:HGNC Symbol;Acc:HGNC:29263]
ENSG00000114988	7.35094	protein_coding	LMAN2L	lectin, mannose binding 2 like [Source:HGNC Symbol;Acc:HGNC:19263]
ENSG00000115207	7.35094	protein_coding	GTF3C2	general transcription factor IIIC subunit 2 [Source:HGNC Symbol;Acc:HGNC:4665]
ENSG00000115641	4.07852	protein_coding	FHL2	four and a half LIM domains 2 [Source:HGNC Symbol;Acc:HGNC:3703]
ENSG00000116670	7.35213	protein_coding	MAD2L2	mitotic arrest deficient 2 like 2 [Source:HGNC Symbol;Acc:HGNC:6764]
ENSG00000119977	5.04883	protein_coding	TCTN3	tectonic family member 3 [Source:HGNC Symbol;Acc:HGNC:24519]
ENSG00000136908	7.36275	protein_coding	DPM2	dolichyl-phosphate mannosyltransferase subunit 2, regulatory [Source:HGNC Symbol;Acc:HGNC:3006]
ENSG00000139163	-4.01882	protein_coding	ETNK1	ethanolamine kinase 1 [Source:HGNC Symbol;Acc:HGNC:24649]
ENSG00000143416	7.35686	protein_coding	SELENBP1	selenium binding protein 1 [Source:HGNC Symbol;Acc:HGNC:10719]
ENSG00000148290	7.35922	protein_coding	SURF1	SURF1, cytochrome c oxidase assembly factor [Source:HGNC Symbol;Acc:HGNC:11474]
ENSG00000153933	-4.11067	protein_coding	DGKE	diacylglycerol kinase epsilon [Source:HGNC Symbol;Acc:HGNC:2852]
ENSG00000156273	-4.07602	protein_coding	BACH1	BTB domain and CNC homolog 1 [Source:HGNC Symbol;Acc:HGNC:935]
ENSG00000166173	5.04237	protein_coding	LARP6	La ribonucleoprotein domain family member 6 [Source:HGNC Symbol;Acc:HGNC:24012]
ENSG00000166272	5.74001	protein_coding	WBP1L	WW domain binding protein 1 like [Source:HGNC Symbol;Acc:HGNC:23510]
ENSG00000167994	7.3604	protein_coding	RAB3IL1	RAB3A interacting protein like 1 [Source:HGNC Symbol;Acc:HGNC:9780]
ENSG00000168002	5.73734	protein_coding	POLR2G	RNA polymerase II subunit G [Source:HGNC Symbol;Acc:HGNC:9194]
ENSG00000168040	7.35568	protein_coding	FADD	Fas associated via death domain [Source:HGNC Symbol;Acc:HGNC:3573]
ENSG00000168056	4.48536	protein_coding	LTBP3	latent transforming growth factor beta binding protein 3 [Source:HGNC Symbol;Acc:HGNC:6716]
ENSG00000168575	4.69447	protein_coding	SLC20A2	solute carrier family 20 member 2 [Source:HGNC Symbol;Acc:HGNC:10947]
ENSG00000168883	5.72461	protein_coding	USP39	ubiquitin specific peptidase 39 [Source:HGNC Symbol;Acc:HGNC:20071]
ENSG00000174106	-3.97975	protein_coding	LEMD3	LEM domain containing 3 [Source:HGNC Symbol;Acc:HGNC:28887]
ENSG00000177034	-3.9774	protein_coding	MTX3	metaxin 3 [Source:HGNC Symbol;Acc:HGNC:24812]
ENSG00000180776	-4.11957	protein_coding	ZDHHC20	zinc finger DHHC-type containing 20 [Source:HGNC Symbol;Acc:HGNC:20749]
ENSG00000182108	7.35213	protein_coding	DEXI	Dexi homolog [Source:HGNC Symbol;Acc:HGNC:13267]
ENSG00000182463	-5.14807	protein_coding	TSHZ2	teashirt zinc finger homeobox 2 [Source:HGNC Symbol;Acc:HGNC:13010]
ENSG00000185697	-3.96571	protein_coding	MYBL1	MYB proto-oncogene like 1 [Source:HGNC Symbol;Acc:HGNC:7547]
ENSG00000185885	7.35331	protein_coding	IFITM1	interferon induced transmembrane protein 1 [Source:HGNC Symbol;Acc:HGNC:5412]
ENSG00000187778	5.72931	protein_coding	MCRS1	microspherule protein 1 [Source:HGNC Symbol;Acc:HGNC:6960]
ENSG00000196074	-4.79184	protein_coding	SYCP2	synaptonemal complex protein 2 [Source:HGNC Symbol;Acc:HGNC:11490]
ENSG00000196405	7.35213	protein_coding	EVL	Enah/Vasp-like [Source:HGNC Symbol;Acc:HGNC:20234]
ENSG00000204899	-3.9723	protein_coding	MZT1	mitotic spindle organizing protein 1 [Source:HGNC Symbol;Acc:HGNC:33830]
ENSG00000213626	4.14446	protein_coding	LBH	limb bud and heart development [Source:HGNC Symbol;Acc:HGNC:29532]
ENSG00000213722	5.72326	protein_coding	DDAH2	dimethylarginine dimethylaminohydrolase 2 [Source:HGNC Symbol;Acc:HGNC:2716]
ENSG00000266967	7.34619	protein_coding	AARSD1	alanyl-tRNA synthetase domain containing 1 [Source:HGNC Symbol;Acc:HGNC:28417]
ENSG00000144355	-6.1183	protein_coding	DLX1	distal-less homeobox 1 [Source:HGNC Symbol;Acc:HGNC:2914]
ENSG00000147123	5.72124	protein_coding	NDUFB11	NADH:ubiquinone oxidoreductase subunit B11 [Source:HGNC Symbol;Acc:HGNC:20372]
ENSG00000278615	7.34262	protein_coding	C11orf98	chromosome 11 open reading frame 98 [Source:HGNC Symbol;Acc:HGNC:51238]
ENSG00000120693	-4.06682	protein_coding	SMAD9	SMAD family member 9 [Source:HGNC Symbol;Acc:HGNC:6774]
ENSG00000237649	7.34023	protein_coding	KIFC1	kinesin family member C1 [Source:HGNC Symbol;Acc:HGNC:6389]
ENSG00000084754	4.04169	protein_coding	HADHA	hydroxyacyl-CoA dehydrogenase/3-ketoacyl-CoA thiolase/enoyl-CoA hydratase (trifunctional protein), alpha subunit [Source:HGNC Symbol;Acc:HGNC:4801]
ENSG00000105671	7.33904	protein_coding	DDX49	DEAD-box helicase 49 [Source:HGNC Symbol;Acc:HGNC:18684]
ENSG00000122515	7.33784	protein_coding	ZMIZ2	zinc finger MIZ-type containing 2 [Source:HGNC Symbol;Acc:HGNC:22229]
ENSG00000148300	7.33784	protein_coding	REXO4	REX4 homolog, 3'-5' exonuclease [Source:HGNC Symbol;Acc:HGNC:12820]
ENSG00000171135	7.33784	protein_coding	JAGN1	jagunal homolog 1 [Source:HGNC Symbol;Acc:HGNC:26926]
ENSG00000023330	7.33185	protein_coding	ALAS1	5'-aminolevulinate synthase 1 [Source:HGNC Symbol;Acc:HGNC:396]
ENSG00000071082	4.17812	protein_coding	RPL31	ribosomal protein L31 [Source:HGNC Symbol;Acc:HGNC:10334]
ENSG00000073111	7.33065	protein_coding	MCM2	minichromosome maintenance complex component 2 [Source:HGNC Symbol;Acc:HGNC:6944]
ENSG00000096080	7.32944	protein_coding	MRPS18A	mitochondrial ribosomal protein S18A [Source:HGNC Symbol;Acc:HGNC:14515]
ENSG00000106665	5.7138	protein_coding	CLIP2	CAP-Gly domain containing linker protein 2 [Source:HGNC Symbol;Acc:HGNC:2586]
ENSG00000114374	7.33065	protein_coding	USP9Y	ubiquitin specific peptidase 9, Y-linked [Source:HGNC Symbol;Acc:HGNC:12633]
ENSG00000117691	5.71108	protein_coding	NENF	neudesin neurotrophic factor [Source:HGNC Symbol;Acc:HGNC:30384]
ENSG00000119673	7.32824	protein_coding	ACOT2	acyl-CoA thioesterase 2 [Source:HGNC Symbol;Acc:HGNC:18431]
ENSG00000128059	-4.02129	protein_coding	PPAT	phosphoribosyl pyrophosphate amidotransferase [Source:HGNC Symbol;Acc:HGNC:9238]
ENSG00000131446	4.02537	protein_coding	MGAT1	mannosyl (alpha-1,3-)-glycoprotein beta-1,2-N-acetylglucosaminyltransferase [Source:HGNC Symbol;Acc:HGNC:7044]
ENSG00000139722	7.32944	protein_coding	VPS37B	VPS37B, ESCRT-I subunit [Source:HGNC Symbol;Acc:HGNC:25754]
ENSG00000148337	4.68296	protein_coding	CIZ1	CDKN1A interacting zinc finger protein 1 [Source:HGNC Symbol;Acc:HGNC:16744]
ENSG00000155229	5.0217	protein_coding	MMS19	MMS19 homolog, cytosolic iron-sulfur assembly component [Source:HGNC Symbol;Acc:HGNC:13824]
ENSG00000163479	4.04211	protein_coding	SSR2	signal sequence receptor subunit 2 [Source:HGNC Symbol;Acc:HGNC:11324]
ENSG00000171307	5.71312	protein_coding	ZDHHC16	zinc finger DHHC-type containing 16 [Source:HGNC Symbol;Acc:HGNC:20714]
ENSG00000184206	-4.3314	protein_coding	GOLGA6L4	golgin A6 family-like 4 [Source:HGNC Symbol;Acc:HGNC:27256]
ENSG00000197969	-4.04218	protein_coding	VPS13A	vacuolar protein sorting 13 homolog A [Source:HGNC Symbol;Acc:HGNC:1908]
ENSG00000213366	5.70768	protein_coding	GSTM2	glutathione S-transferase mu 2 [Source:HGNC Symbol;Acc:HGNC:4634]
ENSG00000254986	5.71108	protein_coding	DPP3	dipeptidyl peptidase 3 [Source:HGNC Symbol;Acc:HGNC:3008]
ENSG00000270181	5.70768	protein_coding	BIVM-ERCC5	BIVM-ERCC5 readthrough [Source:HGNC Symbol;Acc:HGNC:43690]
ENSG00000131148	7.32462	protein_coding	EMC8	ER membrane protein complex subunit 8 [Source:HGNC Symbol;Acc:HGNC:7864]
ENSG00000158623	5.70495	protein_coding	COPG2	coatomer protein complex subunit gamma 2 [Source:HGNC Symbol;Acc:HGNC:2237]
ENSG00000163374	5.70359	protein_coding	YY1AP1	YY1 associated protein 1 [Source:HGNC Symbol;Acc:HGNC:30935]
ENSG00000168066	4.14591	protein_coding	SF1	splicing factor 1 [Source:HGNC Symbol;Acc:HGNC:12950]
ENSG00000186297	-6.16381	protein_coding	GABRA5	gamma-aminobutyric acid type A receptor alpha5 subunit [Source:HGNC Symbol;Acc:HGNC:4079]
ENSG00000110717	5.7029	protein_coding	NDUFS8	NADH:ubiquinone oxidoreductase core subunit S8 [Source:HGNC Symbol;Acc:HGNC:7715]
ENSG00000138336	-5.26671	protein_coding	TET1	tet methylcytosine dioxygenase 1 [Source:HGNC Symbol;Acc:HGNC:29484]
ENSG00000166532	-3.97494	protein_coding	RIMKLB	ribosomal modification protein rimK like family member B [Source:HGNC Symbol;Acc:HGNC:29228]
ENSG00000103502	4.45768	protein_coding	CDIPT	CDP-diacylglycerol--inositol 3-phosphatidyltransferase [Source:HGNC Symbol;Acc:HGNC:1769]
ENSG00000109787	-3.96095	protein_coding	KLF3	Kruppel like factor 3 [Source:HGNC Symbol;Acc:HGNC:16516]
ENSG00000111737	5.69674	protein_coding	RAB35	RAB35, member RAS oncogene family [Source:HGNC Symbol;Acc:HGNC:9774]
ENSG00000115073	4.66904	protein_coding	ACTR1B	ARP1 actin related protein 1 homolog B [Source:HGNC Symbol;Acc:HGNC:168]
ENSG00000139579	7.31736	protein_coding	NABP2	nucleic acid binding protein 2 [Source:HGNC Symbol;Acc:HGNC:28412]
ENSG00000166851	7.31979	protein_coding	PLK1	polo like kinase 1 [Source:HGNC Symbol;Acc:HGNC:9077]
ENSG00000169504	-4.17453	protein_coding	CLIC4	chloride intracellular channel 4 [Source:HGNC Symbol;Acc:HGNC:13518]
ENSG00000173406	-4.53666	protein_coding	DAB1	DAB1, reelin adaptor protein [Source:HGNC Symbol;Acc:HGNC:2661]
ENSG00000186577	7.31857	protein_coding	SMIM29	small integral membrane protein 29 [Source:HGNC Symbol;Acc:HGNC:1340]
ENSG00000198804	4.01217	protein_coding	MT-CO1	mitochondrially encoded cytochrome c oxidase I [Source:HGNC Symbol;Acc:HGNC:7419]
ENSG00000128928	5.00405	protein_coding	IVD	isovaleryl-CoA dehydrogenase [Source:HGNC Symbol;Acc:HGNC:6186]
ENSG00000179954	5.69399	protein_coding	SSC5D	scavenger receptor cysteine rich family member with 5 domains [Source:HGNC Symbol;Acc:HGNC:26641]
ENSG00000119650	7.31372	protein_coding	IFT43	intraflagellar transport 43 [Source:HGNC Symbol;Acc:HGNC:29669]
ENSG00000129925	5.00128	protein_coding	TMEM8A	transmembrane protein 8A [Source:HGNC Symbol;Acc:HGNC:17205]
ENSG00000178498	7.31128	protein_coding	DTX3	deltex E3 ubiquitin ligase 3 [Source:HGNC Symbol;Acc:HGNC:24457]
ENSG00000087245	4.37376	protein_coding	MMP2	matrix metallopeptidase 2 [Source:HGNC Symbol;Acc:HGNC:7166]
ENSG00000163719	7.30884	protein_coding	MTMR14	myotubularin related protein 14 [Source:HGNC Symbol;Acc:HGNC:26190]
ENSG00000168899	5.68917	protein_coding	VAMP5	vesicle associated membrane protein 5 [Source:HGNC Symbol;Acc:HGNC:12646]
ENSG00000149308	-3.95874	protein_coding	NPAT	nuclear protein, coactivator of histone transcription [Source:HGNC Symbol;Acc:HGNC:7896]
ENSG00000118495	-4.00823	protein_coding	PLAGL1	PLAG1 like zinc finger 1 [Source:HGNC Symbol;Acc:HGNC:9046]
ENSG00000140859	4.99348	protein_coding	KIFC3	kinesin family member C3 [Source:HGNC Symbol;Acc:HGNC:6326]
ENSG00000155252	4.99348	protein_coding	PI4K2A	phosphatidylinositol 4-kinase type 2 alpha [Source:HGNC Symbol;Acc:HGNC:30031]
ENSG00000163956	4.19902	protein_coding	LRPAP1	LDL receptor related protein associated protein 1 [Source:HGNC Symbol;Acc:HGNC:6701]
ENSG00000122140	7.30273	protein_coding	MRPS2	mitochondrial ribosomal protein S2 [Source:HGNC Symbol;Acc:HGNC:14495]
ENSG00000082781	3.98901	protein_coding	ITGB5	integrin subunit beta 5 [Source:HGNC Symbol;Acc:HGNC:6160]
ENSG00000004534	4.29873	protein_coding	RBM6	RNA binding motif protein 6 [Source:HGNC Symbol;Acc:HGNC:9903]
ENSG00000100605	5.67948	protein_coding	ITPK1	inositol-tetrakisphosphate 1-kinase [Source:HGNC Symbol;Acc:HGNC:6177]
ENSG00000108651	5.676	protein_coding	UTP6	UTP6, small subunit processome component [Source:HGNC Symbol;Acc:HGNC:18279]
ENSG00000116688	4.44098	protein_coding	MFN2	mitofusin 2 [Source:HGNC Symbol;Acc:HGNC:16877]
ENSG00000128944	7.29905	protein_coding	KNSTRN	kinetochore localized astrin/SPAG5 binding protein [Source:HGNC Symbol;Acc:HGNC:30767]
ENSG00000142327	5.67878	protein_coding	RNPEPL1	arginyl aminopeptidase like 1 [Source:HGNC Symbol;Acc:HGNC:10079]
ENSG00000143971	-3.89329	protein_coding	ETAA1	ETAA1, ATR kinase activator [Source:HGNC Symbol;Acc:HGNC:24648]
ENSG00000146757	-4.48275	protein_coding	ZNF92	zinc finger protein 92 [Source:HGNC Symbol;Acc:HGNC:13168]
ENSG00000165629	3.98302	protein_coding	ATP5C1	ATP synthase, H+ transporting, mitochondrial F1 complex, gamma polypeptide 1 [Source:HGNC Symbol;Acc:HGNC:833]
ENSG00000168701	7.29535	protein_coding	TMEM208	transmembrane protein 208 [Source:HGNC Symbol;Acc:HGNC:25015]
ENSG00000169371	7.29535	protein_coding	SNUPN	snurportin 1 [Source:HGNC Symbol;Acc:HGNC:14245]
ENSG00000213024	5.676	protein_coding	NUP62	nucleoporin 62 [Source:HGNC Symbol;Acc:HGNC:8066]
ENSG00000271303	4.64789	protein_coding	SRXN1	sulfiredoxin 1 [Source:HGNC Symbol;Acc:HGNC:16132]
ENSG00000175063	7.29412	protein_coding	UBE2C	ubiquitin conjugating enzyme E2 C [Source:HGNC Symbol;Acc:HGNC:15937]
ENSG00000275700	5.67461	protein_coding	AATF	apoptosis antagonizing transcription factor [Source:HGNC Symbol;Acc:HGNC:19235]
ENSG00000070047	7.28918	protein_coding	PHRF1	PHD and ring finger domains 1 [Source:HGNC Symbol;Acc:HGNC:24351]
ENSG00000116863	7.28918	protein_coding	ADPRHL2	ADP-ribosylhydrolase like 2 [Source:HGNC Symbol;Acc:HGNC:21304]
ENSG00000131238	4.05502	protein_coding	PPT1	palmitoyl-protein thioesterase 1 [Source:HGNC Symbol;Acc:HGNC:9325]
ENSG00000132153	5.67182	protein_coding	DHX30	DExH-box helicase 30 [Source:HGNC Symbol;Acc:HGNC:16716]
ENSG00000133895	7.29165	protein_coding	MEN1	menin 1 [Source:HGNC Symbol;Acc:HGNC:7010]
ENSG00000144320	-4.06402	protein_coding	LNPK	lunapark, ER junction formation factor [Source:HGNC Symbol;Acc:HGNC:21610]
ENSG00000149798	5.66902	protein_coding	CDC42EP2	CDC42 effector protein 2 [Source:HGNC Symbol;Acc:HGNC:16263]
ENSG00000158773	7.29042	protein_coding	USF1	upstream transcription factor 1 [Source:HGNC Symbol;Acc:HGNC:12593]
ENSG00000181026	5.66902	protein_coding	AEN	apoptosis enhancing nuclease [Source:HGNC Symbol;Acc:HGNC:25722]
ENSG00000204130	-3.88059	protein_coding	RUFY2	RUN and FYVE domain containing 2 [Source:HGNC Symbol;Acc:HGNC:19761]
ENSG00000040531	7.28422	protein_coding	CTNS	cystinosin, lysosomal cystine transporter [Source:HGNC Symbol;Acc:HGNC:2518]
ENSG00000072121	7.28422	protein_coding	ZFYVE26	zinc finger FYVE-type containing 26 [Source:HGNC Symbol;Acc:HGNC:20761]
ENSG00000112531	-4.18636	protein_coding	QKI	QKI, KH domain containing RNA binding [Source:HGNC Symbol;Acc:HGNC:21100]
ENSG00000143549	4.06403	protein_coding	TPM3	tropomyosin 3 [Source:HGNC Symbol;Acc:HGNC:12012]
ENSG00000146063	7.28422	protein_coding	TRIM41	tripartite motif containing 41 [Source:HGNC Symbol;Acc:HGNC:19013]
ENSG00000183258	5.66762	protein_coding	DDX41	DEAD-box helicase 41 [Source:HGNC Symbol;Acc:HGNC:18674]
ENSG00000198858	5.66692	protein_coding	R3HDM4	R3H domain containing 4 [Source:HGNC Symbol;Acc:HGNC:28270]
ENSG00000138363	4.17852	protein_coding	ATIC	5-aminoimidazole-4-carboxamide ribonucleotide formyltransferase/IMP cyclohydrolase [Source:HGNC Symbol;Acc:HGNC:794]
ENSG00000110422	-3.95372	protein_coding	HIPK3	homeodomain interacting protein kinase 3 [Source:HGNC Symbol;Acc:HGNC:4915]
ENSG00000139921	-4.04882	protein_coding	TMX1	thioredoxin related transmembrane protein 1 [Source:HGNC Symbol;Acc:HGNC:15487]
ENSG00000140853	7.28049	protein_coding	NLRC5	NLR family CARD domain containing 5 [Source:HGNC Symbol;Acc:HGNC:29933]
ENSG00000160785	7.28049	protein_coding	SLC25A44	solute carrier family 25 member 44 [Source:HGNC Symbol;Acc:HGNC:29036]
ENSG00000163344	7.28049	protein_coding	PMVK	phosphomevalonate kinase [Source:HGNC Symbol;Acc:HGNC:9141]
ENSG00000013588	4.16337	protein_coding	GPRC5A	G protein-coupled receptor class C group 5 member A [Source:HGNC Symbol;Acc:HGNC:9836]
ENSG00000031823	5.65284	protein_coding	RANBP3	RAN binding protein 3 [Source:HGNC Symbol;Acc:HGNC:9850]
ENSG00000044524	-9.78317	protein_coding	EPHA3	EPH receptor A3 [Source:HGNC Symbol;Acc:HGNC:3387]
ENSG00000051523	7.26674	protein_coding	CYBA	cytochrome b-245 alpha chain [Source:HGNC Symbol;Acc:HGNC:2577]
ENSG00000073008	4.27723	protein_coding	PVR	poliovirus receptor [Source:HGNC Symbol;Acc:HGNC:9705]
ENSG00000074527	3.93321	protein_coding	NTN4	netrin 4 [Source:HGNC Symbol;Acc:HGNC:13658]
ENSG00000075618	3.94273	protein_coding	FSCN1	fascin actin-bundling protein 1 [Source:HGNC Symbol;Acc:HGNC:11148]
ENSG00000090266	4.95841	protein_coding	NDUFB2	NADH:ubiquinone oxidoreductase subunit B2 [Source:HGNC Symbol;Acc:HGNC:7697]
ENSG00000103356	7.26799	protein_coding	EARS2	glutamyl-tRNA synthetase 2, mitochondrial [Source:HGNC Symbol;Acc:HGNC:29419]
ENSG00000105676	7.25665	protein_coding	ARMC6	armadillo repeat containing 6 [Source:HGNC Symbol;Acc:HGNC:25049]
ENSG00000108219	7.26799	protein_coding	TSPAN14	tetraspanin 14 [Source:HGNC Symbol;Acc:HGNC:23303]
ENSG00000108883	4.62114	protein_coding	EFTUD2	elongation factor Tu GTP binding domain containing 2 [Source:HGNC Symbol;Acc:HGNC:30858]
ENSG00000109654	-3.88669	protein_coding	TRIM2	tripartite motif containing 2 [Source:HGNC Symbol;Acc:HGNC:15974]
ENSG00000113719	3.9572	protein_coding	ERGIC1	endoplasmic reticulum-golgi intermediate compartment 1 [Source:HGNC Symbol;Acc:HGNC:29205]
ENSG00000115286	7.25285	protein_coding	NDUFS7	NADH:ubiquinone oxidoreductase core subunit S7 [Source:HGNC Symbol;Acc:HGNC:7714]
ENSG00000120029	7.27175	protein_coding	C10orf76	chromosome 10 open reading frame 76 [Source:HGNC Symbol;Acc:HGNC:25788]
ENSG00000128309	7.2705	protein_coding	MPST	mercaptopyruvate sulfurtransferase [Source:HGNC Symbol;Acc:HGNC:7223]
ENSG00000128591	4.02819	protein_coding	FLNC	filamin C [Source:HGNC Symbol;Acc:HGNC:3756]
ENSG00000131023	-3.83775	protein_coding	LATS1	large tumor suppressor kinase 1 [Source:HGNC Symbol;Acc:HGNC:6514]
ENSG00000131435	7.27551	protein_coding	PDLIM4	PDZ and LIM domain 4 [Source:HGNC Symbol;Acc:HGNC:16501]
ENSG00000133275	5.63576	protein_coding	CSNK1G2	casein kinase 1 gamma 2 [Source:HGNC Symbol;Acc:HGNC:2455]
ENSG00000136205	3.95083	protein_coding	TNS3	tensin 3 [Source:HGNC Symbol;Acc:HGNC:21616]
ENSG00000136271	5.64147	protein_coding	DDX56	DEAD-box helicase 56 [Source:HGNC Symbol;Acc:HGNC:18193]
ENSG00000136295	4.16105	protein_coding	TTYH3	tweety family member 3 [Source:HGNC Symbol;Acc:HGNC:22222]
ENSG00000137547	5.64004	protein_coding	MRPL15	mitochondrial ribosomal protein L15 [Source:HGNC Symbol;Acc:HGNC:14054]
ENSG00000141543	4.61195	protein_coding	EIF4A3	eukaryotic translation initiation factor 4A3 [Source:HGNC Symbol;Acc:HGNC:18683]
ENSG00000149930	5.6599	protein_coding	TAOK2	TAO kinase 2 [Source:HGNC Symbol;Acc:HGNC:16835]
ENSG00000156162	-3.88892	protein_coding	DPY19L4	dpy-19 like 4 (C. elegans) [Source:HGNC Symbol;Acc:HGNC:27829]
ENSG00000162300	7.2705	protein_coding	ZFPL1	zinc finger protein like 1 [Source:HGNC Symbol;Acc:HGNC:12868]
ENSG00000162624	-9.78317	protein_coding	LHX8	LIM homeobox 8 [Source:HGNC Symbol;Acc:HGNC:28838]
ENSG00000163463	5.65142	protein_coding	KRTCAP2	keratinocyte associated protein 2 [Source:HGNC Symbol;Acc:HGNC:28942]
ENSG00000165138	7.25411	protein_coding	ANKS6	ankyrin repeat and sterile alpha motif domain containing 6 [Source:HGNC Symbol;Acc:HGNC:26724]
ENSG00000165288	-3.97965	protein_coding	BRWD3	bromodomain and WD repeat domain containing 3 [Source:HGNC Symbol;Acc:HGNC:17342]
ENSG00000165655	-3.98999	protein_coding	ZNF503	zinc finger protein 503 [Source:HGNC Symbol;Acc:HGNC:23589]
ENSG00000166135	4.62547	protein_coding	HIF1AN	hypoxia inducible factor 1 alpha subunit inhibitor [Source:HGNC Symbol;Acc:HGNC:17113]
ENSG00000166313	5.64717	protein_coding	APBB1	amyloid beta precursor protein binding family B member 1 [Source:HGNC Symbol;Acc:HGNC:581]
ENSG00000167977	7.26422	protein_coding	KCTD5	potassium channel tetramerization domain containing 5 [Source:HGNC Symbol;Acc:HGNC:21423]
ENSG00000169231	4.9647	protein_coding	THBS3	thrombospondin 3 [Source:HGNC Symbol;Acc:HGNC:11787]
ENSG00000170004	3.94861	protein_coding	CHD3	chromodomain helicase DNA binding protein 3 [Source:HGNC Symbol;Acc:HGNC:1918]
ENSG00000170430	7.25285	protein_coding	MGMT	O-6-methylguanine-DNA methyltransferase [Source:HGNC Symbol;Acc:HGNC:7059]
ENSG00000171148	4.02335	protein_coding	TADA3	transcriptional adaptor 3 [Source:HGNC Symbol;Acc:HGNC:19422]
ENSG00000172985	7.27426	protein_coding	SH3RF3	SH3 domain containing ring finger 3 [Source:HGNC Symbol;Acc:HGNC:24699]
ENSG00000175221	7.2705	protein_coding	MED16	mediator complex subunit 16 [Source:HGNC Symbol;Acc:HGNC:17556]
ENSG00000177225	5.64361	protein_coding	GATD1	glutamine amidotransferase like class 1 domain containing 1 [Source:HGNC Symbol;Acc:HGNC:26616]
ENSG00000177370	7.25411	protein_coding	TIMM22	translocase of inner mitochondrial membrane 22 [Source:HGNC Symbol;Acc:HGNC:17317]
ENSG00000177674	7.25411	protein_coding	AGTRAP	angiotensin II receptor associated protein [Source:HGNC Symbol;Acc:HGNC:13539]
ENSG00000178449	7.25158	protein_coding	COX14	COX14, cytochrome c oxidase assembly factor [Source:HGNC Symbol;Acc:HGNC:28216]
ENSG00000183020	4.61873	protein_coding	AP2A2	adaptor related protein complex 2 alpha 2 subunit [Source:HGNC Symbol;Acc:HGNC:562]
ENSG00000183617	7.278	protein_coding	MRPL54	mitochondrial ribosomal protein L54 [Source:HGNC Symbol;Acc:HGNC:16685]
ENSG00000188186	4.96868	protein_coding	LAMTOR4	late endosomal/lysosomal adaptor, MAPK and MTOR activator 4 [Source:HGNC Symbol;Acc:HGNC:33772]
ENSG00000188522	7.25918	protein_coding	FAM83G	family with sequence similarity 83 member G [Source:HGNC Symbol;Acc:HGNC:32554]
ENSG00000188994	-3.86618	protein_coding	ZNF292	zinc finger protein 292 [Source:HGNC Symbol;Acc:HGNC:18410]
ENSG00000197586	5.63719	protein_coding	ENTPD6	ectonucleoside triphosphate diphosphohydrolase 6 (putative) [Source:HGNC Symbol;Acc:HGNC:3368]
ENSG00000198805	7.26674	protein_coding	PNP	purine nucleoside phosphorylase [Source:HGNC Symbol;Acc:HGNC:7892]
ENSG00000198853	4.94865	protein_coding	RUSC2	RUN and SH3 domain containing 2 [Source:HGNC Symbol;Acc:HGNC:23625]
ENSG00000204217	-4.16567	protein_coding	BMPR2	bone morphogenetic protein receptor type 2 [Source:HGNC Symbol;Acc:HGNC:1078]
ENSG00000248905	-3.85401	protein_coding	FMN1	formin 1 [Source:HGNC Symbol;Acc:HGNC:3768]
ENSG00000277726	-9.78317	protein_coding	AL109811.4
ENSG00000148824	7.25031	protein_coding	MTG1	mitochondrial ribosome associated GTPase 1 [Source:HGNC Symbol;Acc:HGNC:32159]
ENSG00000163812	4.60806	protein_coding	ZDHHC3	zinc finger DHHC-type containing 3 [Source:HGNC Symbol;Acc:HGNC:18470]
ENSG00000105989	7.24903	protein_coding	WNT2	Wnt family member 2 [Source:HGNC Symbol;Acc:HGNC:12780]
ENSG00000039319	-3.95109	protein_coding	ZFYVE16	zinc finger FYVE-type containing 16 [Source:HGNC Symbol;Acc:HGNC:20756]
ENSG00000060982	-4.19008	protein_coding	BCAT1	branched chain amino acid transaminase 1 [Source:HGNC Symbol;Acc:HGNC:976]
ENSG00000071462	5.62858	protein_coding	BUD23	BUD23, rRNA methyltransferase and ribosome maturation factor [Source:HGNC Symbol;Acc:HGNC:16405]
ENSG00000103091	7.24394	protein_coding	WDR59	WD repeat domain 59 [Source:HGNC Symbol;Acc:HGNC:25706]
ENSG00000114956	5.6293	protein_coding	DGUOK	deoxyguanosine kinase [Source:HGNC Symbol;Acc:HGNC:2858]
ENSG00000117643	7.24394	protein_coding	MAN1C1	mannosidase alpha class 1C member 1 [Source:HGNC Symbol;Acc:HGNC:19080]
ENSG00000158109	4.39223	protein_coding	TPRG1L	tumor protein p63 regulated 1 like [Source:HGNC Symbol;Acc:HGNC:27007]
ENSG00000177981	7.24649	protein_coding	ASB8	ankyrin repeat and SOCS box containing 8 [Source:HGNC Symbol;Acc:HGNC:17183]
ENSG00000197045	-4.07316	protein_coding	GMFB	glia maturation factor beta [Source:HGNC Symbol;Acc:HGNC:4373]
ENSG00000007047	7.23754	protein_coding	MARK4	microtubule affinity regulating kinase 4 [Source:HGNC Symbol;Acc:HGNC:13538]
ENSG00000012232	4.93533	protein_coding	EXTL3	exostosin like glycosyltransferase 3 [Source:HGNC Symbol;Acc:HGNC:3518]
ENSG00000104907	7.23882	protein_coding	TRMT1	tRNA methyltransferase 1 [Source:HGNC Symbol;Acc:HGNC:25980]
ENSG00000115649	5.62136	protein_coding	CNPPD1	cyclin Pas1/PHO80 domain containing 1 [Source:HGNC Symbol;Acc:HGNC:25220]
ENSG00000116898	4.59683	protein_coding	MRPS15	mitochondrial ribosomal protein S15 [Source:HGNC Symbol;Acc:HGNC:14504]
ENSG00000125520	5.62498	protein_coding	SLC2A4RG	SLC2A4 regulator [Source:HGNC Symbol;Acc:HGNC:15930]
ENSG00000126804	-3.96558	protein_coding	ZBTB1	zinc finger and BTB domain containing 1 [Source:HGNC Symbol;Acc:HGNC:20259]
ENSG00000132002	4.23891	protein_coding	DNAJB1	DnaJ heat shock protein family (Hsp40) member B1 [Source:HGNC Symbol;Acc:HGNC:5270]
ENSG00000136478	4.93939	protein_coding	TEX2	testis expressed 2 [Source:HGNC Symbol;Acc:HGNC:30884]
ENSG00000160714	4.24004	protein_coding	UBE2Q1	ubiquitin conjugating enzyme E2 Q1 [Source:HGNC Symbol;Acc:HGNC:15698]
ENSG00000161999	5.62064	protein_coding	JMJD8	jumonji domain containing 8 [Source:HGNC Symbol;Acc:HGNC:14148]
ENSG00000163348	7.23754	protein_coding	PYGO2	pygopus family PHD finger 2 [Source:HGNC Symbol;Acc:HGNC:30257]
ENSG00000198707	-3.83026	protein_coding	CEP290	centrosomal protein 290 [Source:HGNC Symbol;Acc:HGNC:29021]
ENSG00000267368	7.23625	protein_coding	UPK3BL1	uroplakin 3B like 1 [Source:HGNC Symbol;Acc:HGNC:37278]
ENSG00000068079	7.23111	protein_coding	IFI35	interferon induced protein 35 [Source:HGNC Symbol;Acc:HGNC:5399]
ENSG00000072506	5.60975	protein_coding	HSD17B10	hydroxysteroid 17-beta dehydrogenase 10 [Source:HGNC Symbol;Acc:HGNC:4800]
ENSG00000095380	4.23097	protein_coding	NANS	N-acetylneuraminate synthase [Source:HGNC Symbol;Acc:HGNC:19237]
ENSG00000104325	4.37346	protein_coding	DECR1	2,4-dienoyl-CoA reductase 1 [Source:HGNC Symbol;Acc:HGNC:2753]
ENSG00000105339	5.60975	protein_coding	DENND3	DENN domain containing 3 [Source:HGNC Symbol;Acc:HGNC:29134]
ENSG00000110801	4.92423	protein_coding	PSMD9	proteasome 26S subunit, non-ATPase 9 [Source:HGNC Symbol;Acc:HGNC:9567]
ENSG00000113658	-3.95615	protein_coding	SMAD5	SMAD family member 5 [Source:HGNC Symbol;Acc:HGNC:6771]
ENSG00000118508	4.12308	protein_coding	RAB32	RAB32, member RAS oncogene family [Source:HGNC Symbol;Acc:HGNC:9772]
ENSG00000123485	7.22724	protein_coding	HJURP	Holliday junction recognition protein [Source:HGNC Symbol;Acc:HGNC:25444]
ENSG00000124201	4.59388	protein_coding	ZNFX1	zinc finger NFX1-type containing 1 [Source:HGNC Symbol;Acc:HGNC:29271]
ENSG00000130816	4.59093	protein_coding	DNMT1	DNA methyltransferase 1 [Source:HGNC Symbol;Acc:HGNC:2976]
ENSG00000135074	4.92599	protein_coding	ADAM19	ADAM metallopeptidase domain 19 [Source:HGNC Symbol;Acc:HGNC:197]
ENSG00000136877	5.6112	protein_coding	FPGS	folylpolyglutamate synthase [Source:HGNC Symbol;Acc:HGNC:3824]
ENSG00000140044	4.58945	protein_coding	JDP2	Jun dimerization protein 2 [Source:HGNC Symbol;Acc:HGNC:17546]
ENSG00000143569	3.99572	protein_coding	UBAP2L	ubiquitin associated protein 2 like [Source:HGNC Symbol;Acc:HGNC:29877]
ENSG00000143797	-3.9095	protein_coding	MBOAT2	membrane bound O-acyltransferase domain containing 2 [Source:HGNC Symbol;Acc:HGNC:25193]
ENSG00000157637	4.12852	protein_coding	SLC38A10	solute carrier family 38 member 10 [Source:HGNC Symbol;Acc:HGNC:28237]
ENSG00000160410	5.61048	protein_coding	SHKBP1	SH3KBP1 binding protein 1 [Source:HGNC Symbol;Acc:HGNC:19214]
ENSG00000163848	-3.89661	protein_coding	ZNF148	zinc finger protein 148 [Source:HGNC Symbol;Acc:HGNC:12933]
ENSG00000171130	7.22853	protein_coding	ATP6V0E2	ATPase H+ transporting V0 subunit e2 [Source:HGNC Symbol;Acc:HGNC:21723]
ENSG00000174705	5.60902	protein_coding	SH3PXD2B	SH3 and PX domains 2B [Source:HGNC Symbol;Acc:HGNC:29242]
ENSG00000176108	7.22466	protein_coding	CHMP6	charged multivesicular body protein 6 [Source:HGNC Symbol;Acc:HGNC:25675]
ENSG00000178467	7.23497	protein_coding	P4HTM	prolyl 4-hydroxylase, transmembrane [Source:HGNC Symbol;Acc:HGNC:28858]
ENSG00000178605	7.23369	protein_coding	GTPBP6	GTP binding protein 6 (putative) [Source:HGNC Symbol;Acc:HGNC:30189]
ENSG00000186716	7.22982	protein_coding	BCR	BCR, RhoGEF and GTPase activating protein [Source:HGNC Symbol;Acc:HGNC:1014]
ENSG00000196911	-4.1037	protein_coding	KPNA5	karyopherin subunit alpha 5 [Source:HGNC Symbol;Acc:HGNC:6398]
ENSG00000198692	7.22466	protein_coding	EIF1AY	eukaryotic translation initiation factor 1A, Y-linked [Source:HGNC Symbol;Acc:HGNC:3252]
ENSG00000184156	-5.18871	protein_coding	KCNQ3	potassium voltage-gated channel subfamily Q member 3 [Source:HGNC Symbol;Acc:HGNC:6297]
ENSG00000132376	7.22207	protein_coding	INPP5K	inositol polyphosphate-5-phosphatase K [Source:HGNC Symbol;Acc:HGNC:33882]
ENSG00000101752	-3.85423	protein_coding	MIB1	mindbomb E3 ubiquitin protein ligase 1 [Source:HGNC Symbol;Acc:HGNC:21086]
ENSG00000106608	5.60537	protein_coding	URGCP	upregulator of cell proliferation [Source:HGNC Symbol;Acc:HGNC:30890]
ENSG00000107263	4.91954	protein_coding	RAPGEF1	Rap guanine nucleotide exchange factor 1 [Source:HGNC Symbol;Acc:HGNC:4568]
ENSG00000136710	7.21947	protein_coding	CCDC115	coiled-coil domain containing 115 [Source:HGNC Symbol;Acc:HGNC:28178]
ENSG00000136717	5.60537	protein_coding	BIN1	bridging integrator 1 [Source:HGNC Symbol;Acc:HGNC:1052]
ENSG00000150627	-7.66254	protein_coding	WDR17	WD repeat domain 17 [Source:HGNC Symbol;Acc:HGNC:16661]
ENSG00000165194	-7.66254	protein_coding	PCDH19	protocadherin 19 [Source:HGNC Symbol;Acc:HGNC:14270]
ENSG00000169891	-7.66254	protein_coding	REPS2	RALBP1 associated Eps domain containing 2 [Source:HGNC Symbol;Acc:HGNC:9963]
ENSG00000173918	7.21947	protein_coding	C1QTNF1	C1q and TNF related 1 [Source:HGNC Symbol;Acc:HGNC:14324]
ENSG00000100014	4.91718	protein_coding	SPECC1L	sperm antigen with calponin homology and coiled-coil domains 1 like [Source:HGNC Symbol;Acc:HGNC:29022]
ENSG00000137070	7.21687	protein_coding	IL11RA	interleukin 11 receptor subunit alpha [Source:HGNC Symbol;Acc:HGNC:5967]
ENSG00000215305	5.60244	protein_coding	VPS16	VPS16, CORVET/HOPS core subunit [Source:HGNC Symbol;Acc:HGNC:14584]
ENSG00000042493	4.916	protein_coding	CAPG	capping actin protein, gelsolin like [Source:HGNC Symbol;Acc:HGNC:1474]
ENSG00000088325	4.21802	protein_coding	TPX2	TPX2, microtubule nucleation factor [Source:HGNC Symbol;Acc:HGNC:1249]
ENSG00000113742	-3.84159	protein_coding	CPEB4	cytoplasmic polyadenylation element binding protein 4 [Source:HGNC Symbol;Acc:HGNC:21747]
ENSG00000131067	7.21166	protein_coding	GGT7	gamma-glutamyltransferase 7 [Source:HGNC Symbol;Acc:HGNC:4259]
ENSG00000160563	7.21296	protein_coding	MED27	mediator complex subunit 27 [Source:HGNC Symbol;Acc:HGNC:2377]
ENSG00000169515	7.21166	protein_coding	CCDC8	coiled-coil domain containing 8 [Source:HGNC Symbol;Acc:HGNC:25367]
ENSG00000172057	4.91423	protein_coding	ORMDL3	ORMDL sphingolipid biosynthesis regulator 3 [Source:HGNC Symbol;Acc:HGNC:16038]
ENSG00000175854	7.21296	protein_coding	SWI5	SWI5 homologous recombination repair protein [Source:HGNC Symbol;Acc:HGNC:31412]
ENSG00000205133	-3.78743	protein_coding	TRIQK	triple QxxK/R motif containing [Source:HGNC Symbol;Acc:HGNC:27828]
ENSG00000130881	7.21035	protein_coding	LRP3	LDL receptor related protein 3 [Source:HGNC Symbol;Acc:HGNC:6695]
ENSG00000179364	5.59509	protein_coding	PACS2	phosphofurin acidic cluster sorting protein 2 [Source:HGNC Symbol;Acc:HGNC:23794]
ENSG00000151967	-4.51873	protein_coding	SCHIP1	schwannomin interacting protein 1 [Source:HGNC Symbol;Acc:HGNC:15678]
ENSG00000165092	13.1829	protein_coding	ALDH1A1	aldehyde dehydrogenase 1 family member A1 [Source:HGNC Symbol;Acc:HGNC:402]
ENSG00000174233	4.90891	protein_coding	ADCY6	adenylate cyclase 6 [Source:HGNC Symbol;Acc:HGNC:237]
ENSG00000123415	7.20643	protein_coding	SMUG1	single-strand-selective monofunctional uracil-DNA glycosylase 1 [Source:HGNC Symbol;Acc:HGNC:17148]
ENSG00000011052	7.19986	protein_coding	NME1-NME2	NME1-NME2 readthrough [Source:HGNC Symbol;Acc:HGNC:33531]
ENSG00000014123	-3.84082	protein_coding	UFL1	UFM1 specific ligase 1 [Source:HGNC Symbol;Acc:HGNC:23039]
ENSG00000101079	5.58845	protein_coding	NDRG3	NDRG family member 3 [Source:HGNC Symbol;Acc:HGNC:14462]
ENSG00000108262	7.20118	protein_coding	GIT1	GIT ArfGAP 1 [Source:HGNC Symbol;Acc:HGNC:4272]
ENSG00000109971	4.21953	protein_coding	HSPA8	heat shock protein family A (Hsp70) member 8 [Source:HGNC Symbol;Acc:HGNC:5241]
ENSG00000112984	4.90238	protein_coding	KIF20A	kinesin family member 20A [Source:HGNC Symbol;Acc:HGNC:9787]
ENSG00000116260	3.94079	protein_coding	QSOX1	quiescin sulfhydryl oxidase 1 [Source:HGNC Symbol;Acc:HGNC:9756]
ENSG00000117616	-4.15311	protein_coding	RSRP1	arginine and serine rich protein 1 [Source:HGNC Symbol;Acc:HGNC:25234]
ENSG00000121068	7.20512	protein_coding	TBX2	T-box 2 [Source:HGNC Symbol;Acc:HGNC:11597]
ENSG00000123136	5.58919	protein_coding	DDX39A	DExD-box helicase 39A [Source:HGNC Symbol;Acc:HGNC:17821]
ENSG00000134030	4.0221	protein_coding	CTIF	cap binding complex dependent translation initiation factor [Source:HGNC Symbol;Acc:HGNC:23925]
ENSG00000136051	-3.963	protein_coding	WASHC4	WASH complex subunit 4 [Source:HGNC Symbol;Acc:HGNC:29174]
ENSG00000158555	7.2038	protein_coding	GDPD5	glycerophosphodiester phosphodiesterase domain containing 5 [Source:HGNC Symbol;Acc:HGNC:28804]
ENSG00000173917	-5.15309	protein_coding	HOXB2	homeobox B2 [Source:HGNC Symbol;Acc:HGNC:5113]
ENSG00000174744	5.58549	protein_coding	BRMS1	breast cancer metastasis suppressor 1 [Source:HGNC Symbol;Acc:HGNC:17262]
ENSG00000180530	-3.78516	protein_coding	NRIP1	nuclear receptor interacting protein 1 [Source:HGNC Symbol;Acc:HGNC:8001]
ENSG00000185298	7.2038	protein_coding	CCDC137	coiled-coil domain containing 137 [Source:HGNC Symbol;Acc:HGNC:33451]
ENSG00000239306	7.19854	protein_coding	RBM14	RNA binding motif protein 14 [Source:HGNC Symbol;Acc:HGNC:14219]
ENSG00000237441	7.19723	protein_coding	RGL2	ral guanine nucleotide dissociation stimulator like 2 [Source:HGNC Symbol;Acc:HGNC:9769]
ENSG00000131437	-3.80812	protein_coding	KIF3A	kinesin family member 3A [Source:HGNC Symbol;Acc:HGNC:6319]
ENSG00000134152	-3.79278	protein_coding	KATNBL1	katanin regulatory subunit B1 like 1 [Source:HGNC Symbol;Acc:HGNC:26199]
ENSG00000114698	-3.76415	protein_coding	PLSCR4	phospholipid scramblase 4 [Source:HGNC Symbol;Acc:HGNC:16497]
ENSG00000145331	-4.31871	protein_coding	TRMT10A	tRNA methyltransferase 10A [Source:HGNC Symbol;Acc:HGNC:28403]
ENSG00000161526	4.89701	protein_coding	SAP30BP	SAP30 binding protein [Source:HGNC Symbol;Acc:HGNC:30785]
ENSG00000025770	7.19062	protein_coding	NCAPH2	non-SMC condensin II complex subunit H2 [Source:HGNC Symbol;Acc:HGNC:25071]
ENSG00000054611	7.19194	protein_coding	TBC1D22A	TBC1 domain family member 22A [Source:HGNC Symbol;Acc:HGNC:1309]
ENSG00000128626	7.19062	protein_coding	MRPS12	mitochondrial ribosomal protein S12 [Source:HGNC Symbol;Acc:HGNC:10380]
ENSG00000157625	-3.80018	protein_coding	TAB3	TGF-beta activated kinase 1 and MAP3K7 binding protein 3 [Source:HGNC Symbol;Acc:HGNC:30681]
ENSG00000175283	7.19062	protein_coding	DOLK	dolichol kinase [Source:HGNC Symbol;Acc:HGNC:23406]
ENSG00000136261	4.55605	protein_coding	BZW2	basic leucine zipper and W2 domains 2 [Source:HGNC Symbol;Acc:HGNC:18808]
ENSG00000174405	-3.80052	protein_coding	LIG4	DNA ligase 4 [Source:HGNC Symbol;Acc:HGNC:6601]
ENSG00000229833	7.18929	protein_coding	PET100	PET100 homolog [Source:HGNC Symbol;Acc:HGNC:40038]
ENSG00000163161	5.57656	protein_coding	ERCC3	ERCC excision repair 3, TFIIH core complex helicase subunit [Source:HGNC Symbol;Acc:HGNC:3435]
ENSG00000205978	7.18796	protein_coding	NYNRIN	NYN domain and retroviral integrase containing [Source:HGNC Symbol;Acc:HGNC:20165]
ENSG00000183340	-3.75832	protein_coding	JRKL	JRK like [Source:HGNC Symbol;Acc:HGNC:6200]
ENSG00000137449	-3.77246	protein_coding	CPEB2	cytoplasmic polyadenylation element binding protein 2 [Source:HGNC Symbol;Acc:HGNC:21745]
ENSG00000172175	-3.96117	protein_coding	MALT1	MALT1 paracaspase [Source:HGNC Symbol;Acc:HGNC:6819]
ENSG00000144935	-3.80159	protein_coding	TRPC1	transient receptor potential cation channel subfamily C member 1 [Source:HGNC Symbol;Acc:HGNC:12333]
ENSG00000119280	3.92488	protein_coding	C1orf198	chromosome 1 open reading frame 198 [Source:HGNC Symbol;Acc:HGNC:25900]
ENSG00000169738	7.18265	protein_coding	DCXR	dicarbonyl and L-xylulose reductase [Source:HGNC Symbol;Acc:HGNC:18985]
ENSG00000261236	7.18265	protein_coding	BOP1	block of proliferation 1 [Source:HGNC Symbol;Acc:HGNC:15519]
ENSG00000101194	7.17998	protein_coding	SLC17A9	solute carrier family 17 member 9 [Source:HGNC Symbol;Acc:HGNC:16192]
ENSG00000107679	-3.7719	protein_coding	PLEKHA1	pleckstrin homology domain containing A1 [Source:HGNC Symbol;Acc:HGNC:14335]
ENSG00000109458	-3.88637	protein_coding	GAB1	GRB2 associated binding protein 1 [Source:HGNC Symbol;Acc:HGNC:4066]
ENSG00000111885	-3.84324	protein_coding	MAN1A1	mannosidase alpha class 1A member 1 [Source:HGNC Symbol;Acc:HGNC:6821]
ENSG00000132635	7.17731	protein_coding	PCED1A	PC-esterase domain containing 1A [Source:HGNC Symbol;Acc:HGNC:16212]
ENSG00000137221	7.17998	protein_coding	TJAP1	tight junction associated protein 1 [Source:HGNC Symbol;Acc:HGNC:17949]
ENSG00000145743	-3.79385	protein_coding	FBXL17	F-box and leucine rich repeat protein 17 [Source:HGNC Symbol;Acc:HGNC:13615]
ENSG00000157823	7.17864	protein_coding	AP3S2	adaptor related protein complex 3 sigma 2 subunit [Source:HGNC Symbol;Acc:HGNC:571]
ENSG00000164050	7.17731	protein_coding	PLXNB1	plexin B1 [Source:HGNC Symbol;Acc:HGNC:9103]
ENSG00000175215	3.8286	protein_coding	CTDSP2	CTD small phosphatase 2 [Source:HGNC Symbol;Acc:HGNC:17077]
ENSG00000177485	-3.81667	protein_coding	ZBTB33	zinc finger and BTB domain containing 33 [Source:HGNC Symbol;Acc:HGNC:16682]
ENSG00000177728	7.17597	protein_coding	TMEM94	transmembrane protein 94 [Source:HGNC Symbol;Acc:HGNC:28983]
ENSG00000198743	-3.80434	protein_coding	SLC5A3	solute carrier family 5 member 3 [Source:HGNC Symbol;Acc:HGNC:11038]
[truncated: 13,420 more rows]

## Sheet: Table S2_Plasma
	Supplementary Table S2. Plasma metabolites identified in the patient.
	Compound	log2FC	Technique	Adduct	Feature
	PA(12:0)	3.16099	LC	[M-H]-	368.164@9.05
	PC(15:0)	1.60839	LC	[M+FA-H]-	527.319@18.23
	PC(17:0)	1.48058	LC	[M+FA-H]-	555.351@22.21
	PC(17:0)	1.84447	LC	[M+FA-H]-	555.352@22.46
	PC(14:0)	-4.68391	LC	[M+H]+	481.2865@12.15
	PC(15:0), PE(18:0)	1.63186	LC	[M+H]+	481.3178@18.66
	PC(15:0), PE(18:0)	1.52094	LC	[M+H]+	481.317@19.41
	PC(16:1), PE(19:1)	1.65424	LC	[M+H]+	493.3172@18.8
	PC(16:1), PE(19:1)	2.37607	LC	[M+H]+	493.3171@19.02
	PC(18:1)	2.3882	LC	[M+H]+	521.349@22.83
	PC(20:5/16:0)	1.57776	LC	[M+H]+	779.5464@32.44
	PC(16:0/20:5)	1.45887	LC	[M+H]+	763.5401@30.13
	PE(37:3), PC(34:3)	5.27546	LC	[M+H]+	755.5472@32.44
	PE(37:3), PC(34:3)	4.32923	LC	[M+H]+	755.5567@32.87
	PE(41:5), PC(38:5)	2.88994	LC	[M+H]+	807.5766@30.13
	PE(20:0), PC(19:0)	1.80493	LC	[M+H]+	509.3488@22.13
	PE(20:0), PC(19:2)	1.97054	LC	[M+H]+	509.3488@22.9
	PE(43:6), PE(41:6)	1.7982	LC	[M+H]+	833.6064@30.12
	PS(19:0)	1.7434	LC	[M-H]-	539.32@18.59
	PS(38:4)	6.2262	LC	[M+H]+	797.5573@32.44
	PS(40:5)	-1.57535	LC	[M+H]+	823.5637@32.44
	Tetradecadiencarnitine	1.45573	LC	[M+H]+	367.2742@14
	Tetradecenoylcarnitine	2.0903	LC	[M+H]+	369.2898@14.8
	Tetradecenoylcarnitine	1.56008	LC	[M+H]+	369.2885@15.14
	Hexadecadienylcarnitine	2.25649	LC	[M+H]+	423.3352@18.75
	Hexadecenoylcarnitine	1.69664	LC	[M+H]+	753.2512@15.99
	Oleoylcarnitine	1.89119	LC	[M+H]+	425.3511@20.64
	Decenoylcarnitine	1.6507	LC	[M+H]+	313.2256@8.96
	Dodecenoylcarnitine	1.98546	LC	[M+H]+	341.2573@11.78
	3-Hydroxy-cis-5-tetradecenoylcarnitine	11.7707	LC	[M+H]+	385.2829@12.39
	Tetradecadienoylcarnitine	1.97973	LC	[M+H]+	367.2718@13.36
	Isobutyryl-L-carnitine	3.07364	CE	[M+H]+	231.1471@13.58
	Chenodeoxycholic Acid, Ursodeoxycholic acid, Deoxycholic acid	1.79512	LC	[M-H]-	392.29@16.61
	Chenodeoxycholic Acid, Ursodeoxycholic acid, Deoxycholic acid	4.28894	LC	[M-H]-	392.291@17.18
	Chenodeoxycholic Acid, Ursodeoxycholic acid, Deoxycholic acid	-1.50167	LC	[M-H]-	392.29@27.83
	Glycochenodeoxycholate-3-sulfate	1.77125	LC	[M-H]-	529.269@10.72
	Glycochenodeoxycholic acid 3-glucuronide	2.55994	LC	[M-H]-	625.344@9.94
	Glycocholic acid	-3.54651	LC	[M-H]-	465.307@9.57
	Glycodeoxycholate, Chenodeoxyglycocholic acid	-3.2635	LC	[M-H]-	449.312@12.92
	Glycodeoxycholate, Chenodeoxyglycocholic acid	1.96139	LC	[M-H]-	449.311@13.55
	Sulfolithocholylglycine, Sulfoglycolithocholate	2.61779	LC	[M-H]-	513.274@13.69
	Tauroursodeoxycholic acid, Taurochenodeoxycholic acid	-4.24326	LC	[M-H]-	499.294@11.58
	Tauroursodeoxycholic acid, Taurochenodeoxycholic acid	1.46085	LC	[M-H]-	499.294@12.38
	Chenodeoxyglycocholic acid, Glycoursodeoxycholic acid, glycodeoxycholic acid	-2.84831	LC	[M+Na]+	471.2959@13.45
	Glycocholic acid	-3.4016	LC	[M+H]+	465.3084@10.22
	Glycodeoxycholate, Chenodeoxyglycocholic acid, Glycoursodeoxycholic acid	-2.98807	LC	[M+H]+	449.3138@13.47
	3-Dehydroteasterone	-1.61697	LC	[M-H]-	446.337@31.88
	Androstanedione	1.81108	LC	[M+H]+	288.2078@12.88
	Testosterone	4.17984	LC	[M+H-H2O]+	270.199@9.71
	1-Aminocyclohexanecarboxylic acid	2.86094	CE	[M+H]+	143.0947@15.67
	3-carboxy-4-methyl-5-pentyl-2-furanpropanoic acid	2.93963	LC	[M-H]-	268.13@13.72
	3-Aminooctanoic acid	1.65189	CE	[M+H]+	159.1257@12.29
	Lactic acid	2.48138	GC	NA	NA
	Glyceric acid	1.57143	GC	NA	NA
	3-Hydroxybutyric acid	-2.41086	GC	NA	NA
	Propanoic acid, 2-(methoxyimino)	1.80796	GC	NA	NA
	2-Hydroxy-3-methylbutyric acid	-1.91148	GC	NA	NA
	Oleic acid	2.493	GC	NA	NA
	Oleic acid, Octadecenoic acid, Cyclopentanetridecanoic acid, Dihydromalvalic acid	2.36747	LC	[M-H]-	282.255@32.47
	Linoleic acid	1.74234	GC	NA	NA
	Octadecadienoic acid	2.26226	LC	[M-H]-	280.239@29.67
	Octadecatrienoic acid	2.65983	LC	[M-H]-	278.223@27.21
	Stearolic acid	1.94894	LC	[M+H]+	280.2405@30.13
	6,7-methylene-pentadecanoic acid	2.75769	LC	[M+H]+	254.2241@29.03
	6,7-methylene-pentadecanoic acid	3.43031	LC	[M-H]-	254.223@28.58
	Tetracosahexaenoic acid	1.85966	LC	[M+H]+	356.2705@14.66
	13-Oxo-9,11-tridecadienoic acid / 11-hydroxy-4-methyl-2E,4E,6E-dodecatrienoic acid	3.42914	LC	[M-H]-	224.14@13.71
	10-nitro-9E-octadecenoic acid	1.69558	LC	[M+H]+	327.2411@9.81
	Sphinganine-phosphate	1.63291	LC	[M-H]-	381.263@17.57
	Sphinganine-phosphate	1.53371	LC	[M+H]+	381.2649@18.01
	Arginine	-1.70977	CE	[M+H]+	174.1123@10.84
	Cystine	-2.92582	CE	[M+H]+	240.0237@15.17
	N-Methyl-L-Proline	2.59741	CE	[M+H]+	129.0781@16.6
	N6-Methyl-L-lysine	-16.386	CE	[M+H]+	160.1209@11.72
	Tryptophan	2.00398	GC	NA	NA
	Asparagine	1.79604	GC	NA	NA
	Alanine	1.52831	GC	NA	NA
	L-glutamine	1.50149	GC	NA	NA
	His Lys Met	1.88132	LC	[M-H]-	414.206@6.65
	Phe Arg Pro	1.78342	LC	[M-H]-	418.228@32.48
	Cysteineglutathione disulfide	1.8688	CE	[M+H]+	426.0895@15.84
	Serotonin	1.85159	CE	[M+H]+	176.0965@12.79
	p-cresol	2.29027	GC	NA	NA
	Glycerol	1.65183	GC	NA	NA
	Pyranose	-1.6479	GC	NA	NA
	Furanose	-1.5895	GC	NA	NA
	Urea	1.56313	GC	NA	NA
	Bilirubin	1.76141	LC	[M-H]-	584.261@34.27
	Octadecatrienal	1.95481	LC	[M+H]+	262.229@30.12
	LC: liquid chromatography; CE: capillary electrophoresis; GC: gas chromatography; NA: not available.

## Sheet: Table S3_Urine
	Supplementary Table S3. Urine metabolites identified in the patient.
	Compound	log2FC	Technique	Adduct	Feature
	Acetylcarnitine	2.96464	CE	[M+H]+	203.1158@13.01
	Carnitine	3.14832	CE	[M+H]+	161.105@12.4
	Isobutyryl-L-carnitine	3.86144	CE	[M+H]+	231.1468@13.54
	Isovalerylcarnitine	6.20561	CE	[M+H]+	245.1616@13.79
	Decadienoylcarnitine	9.14841	LC	[M+H]+	311.2095@7.68
	2-Octenoylcarnitine	2.58792	LC	[M+H]+	285.194@7.24
	3-Hydroxy-5, 8-tetradecadiencarnitine	-3.01524	LC	[M+H]+	383.2657@9.27
	3-hydroxydecanoyl carnitine	3.03488	LC	[M+H]+	331.2346@7.29
	6-Keto-decanoylcarnitine	2.10232	LC	[M+H]+	329.2183@5.91
	9-Decenoylcarnitine	3.06257	LC	[M+H]+	313.2258@8.36
	Hexanoylcarnitine	2.83037	LC	[M+H]+	259.1773@5.45
	Hydroxyhexanoycarnitine / Serratamic acid	2.75585	LC	[M+H]+	275.1722@3.84
	Isovaleryl-L-carnitine, Valerylcarnitine	3.0243	LC	[M+H]+	245.1627@4.32
	O-sebacoylcarnitine	2.19096	LC	[M+H]+	345.2141@7.33
	Pimelylcarnitine	2.67687	LC	[M+H]+	303.1676@3.81
	Chenodeoxycholic acid sulfate, Ursodeoxycholic acid 3-sulfate	4.22586	LC	[M-H]-	472.2479@10.44
	Glycochenodeoxycholic acid 3-glucuronide	4.75075	LC	[M+H]+	625.3451@9.3
	Glycocholic acid	2.44912	LC	[M+H]+	465.3056@8.55
	C19:4	2.49913	LC	[M+H]+	290.2239@9.27
	C19:6	2.92164	LC	[M+H]+	286.1921@8.46
	PE(22:6)	-3.78857	LC	[M+H]+	783.4795@7.2
	Tyrosine	1.94223	CE	[M+H]+	181.0736@15.61
	Tyrosine	2.08949	LC	[M+H]+	181.0739@4.77
	Cystine	-1.65961	CE	[M+H]+	240.0237@15.28
	Homoserine	1.80575	CE	[M+H]+	119.0596@14.67
	Tryptophan	2.28718	LC	[M+H]+	204.0897@3.86
	Tryptophan	1.64386	CE	[M+H]+	204.0899@15.23
	N-acetyltryptophan	9.74062	LC	[M+H]+	246.1015@6.82
	Phenylalanine	1.5576	CE	[M+H]+	165.0793@15.26
	Lysine	-1.82373	CE	[M+H]+	146.1034@10.41
	Serine	1.48102	CE	[M+H]+	105.0428@14.07
	Taurine	-2.54045	CE	[M+H]+	125.015@25.14
	Pro Ser Thr	2.05905	LC	[M+H]+	303.1428@3.32
	Pro Val Asp	1.97133	LC	[M+H]+	329.1589@4.2
	Prolyl-Tyrosine / (6E)-1-(4-hydroxyphenyl)-7-phenylhepta-4,6-dien-3-one	4.21438	LC	[M+H]+	278.1267@5.38
	Valyl-Hydroxyproline	2.14476	LC	[M+H]+	230.1258@3.44
	Glycylaspartic acid	1.88975	CE	[M+H]+	190.0589@16.17
	N2-Acetyl-L-Lysine	1.78235	CE	[M+H]+	188.1158@13.92
	N6,N6,N6-Trimethyl -L-Lysine	1.45969	CE	[M+H]+	188.152@10.69
	Tyrosyl-Threonine	2.18484	LC	[M+H]+	282.1226@5.93
	Isovalerylalanine	4.1774	LC	[M+H]+	173.1045@4.44
	Isovalerylalanine / Isovalerylsarcosine / Hexanoylglycine / N-Acetylisoleucine	2.74174	LC	[M+H]+	173.1034@5.36
	Phe Asp	4.05079	LC	[M+H]+	280.1053@3.44
	Lys-His-OH	3.39696	LC	[M+H]+	391.1488@6.53
	Lysyl-Methionine	4.42242	LC	[M+H]+	277.151@5.52
	Lysyl-Tyrosine	3.66179	LC	[M+H]+	309.1675@4.66
	Gln Arg Gly	2.7316	LC	[M+H]+	359.1934@4.34
	Gln Lys Met	2.74213	LC	[M+H]+	405.2007@8.11
	Glu Phe	2.537	LC	[M+H]+	294.122@4.38
	Val Cys Cys	5.46582	LC	[M-H]-	323.1009@4.86
	Ile-Leu-OH	2.4484	LC	[M+H]+	352.162@4.41
	Cys Pro Pro	3.64664	LC	[M+H]+	315.1245@6.21
	Cys Thr Cys	4.04495	LC	[M+H]+	325.0789@3.69
	Cys Thr Cys	6.18658	LC	[M+H]+	325.0797@4.43
	Arg Cys Arg	2.31058	LC	[M+H]+	433.2221@4.56
	Asn Lys Tyr	3.38481	LC	[M+H]+	423.2104@7.34
	Asn Ser Val	5.10286	LC	[M+H]+	318.1569@5.69
	Aspartyl-Asparagine	4.17656	LC	[M+H]+	247.0848@4.66
	Met Lys Thr	3.09355	LC	[M+H]+	189.0963@4.51
	Met Phe Lys	6.64186	LC	[M+H]+	424.2195@4.63
	Phe Glu Trp	4.54147	LC	[M+H]+	480.2009@4.69
	Phe Cys Cys	2.81421	LC	[M-H]-	371.103@6.55
	Ala Trp Lys	2.39998	LC	[M+H]+	403.2264@4.85
	Thr-Thr-OH	3.27065	LC	[M+H]+	342.1061@3.69
	Trp Ala Ser	2.88591	LC	[M+H]+	362.1587@6.45
	Trp Arg Cys	3.77725	LC	[M+H]+	463.1985@7.8
	Trp Asn Asp	2.1227	LC	[M+H]+	433.1576@4.44
	Tyr Gln Pro	4.09289	LC	[M+H]+	406.1832@7.34
	Tyr Leu Asp	3.52325	LC	[M+H]+	409.1839@5.38
	Tyr Pro Met	3.45603	LC	[M+H]+	409.1732@5.38
	Lys Arg Val	3.82046	LC	[M+H]+	401.2747@7.76
	Lys Gly Arg	2.50468	LC	[M+H]+	359.2251@7.37
	Lys Ser Arg	2.08202	LC	[M+H]+	389.2394@6.28
	Arg Ser Ser	3.27895	LC	[M-H]-	348.1705@7.25
	1-Aminocyclohexanecarboxylic acid	1.46615	CE	[M+H]+	143.0944@15.81
	3-Aminobutyric acid	1.85394	CE	[M+H]+	103.0636@11.55
	3-Aminooctanoic acid	2.57852	CE	[M+H]+	159.1294@12.23
	4-Aminobenzoic acid	1.83261	CE	[M+H]+	137.0466@14.67
	4-Guanidinobutyric acid	3.71378	CE	[M+H]+	145.0862@12.12
	Guanidinoacetic acid	1.84203	CE	[M+H]+	117.054@12.04
	Guanidinosuccinic acid	2.7084	CE	[M+H]+	175.0592@14.25
	L-Pyroglutamic acid	3.28658	CE	[M+H]+	129.0428@25.67
	4-Pyridoxic acid	2.32564	LC	[M-H]-	183.0524@4.23
	Indolelactic acid	2.26481	LC	[M-H]-	205.0736@5.75
	3-hydroxy-dodecanedioic acid	4.8631	LC	[M+H]+	246.1422@4.32
	3-Hydroxyhippuric acid	7.56466	LC	[M+H]+	195.0531@3.49
	hept-2-enedioic acid	2.53336	LC	[M+H]+	158.0583@3.64
	Hydroxyhippuric acid	2.94044	LC	[M+H]+	195.0539@5.63
	4-hydroxy-3-phenylbutanoic acid	2.53022	LC	[M+H]+	180.0782@6.52
	5-Hydroxyindoleacetic acid	2.88189	LC	[M+H]+	191.0579@4.34
	Galacturonic acid	-2.59807	LC	[M+H]+	194.0423@8.82
	Tetrahydro-2,5-furan-diacetic acid	2.21684	LC	[M+H]+	188.0674@3.88
	Ureidoisobutyric acid / L-Glutamine	3.9716	LC	[M+H]+	146.0688@4.66
	Xanthurenic acid, Zeanic acid	3.11009	LC	[M+H]+	205.0373@4.29
	7-Epi-12-hydroxyjasmonic acid glucoside	3.14057	LC	[M+H]+	388.1749@7.34
	Indoleacrylic acid	3.68307	LC	[M+H]+	187.0639@4.32
	Indolelactic acid	5.32441	LC	[M+H]+	205.0739@6.8
	L-Pyroglutamic acid / Pyrrolidonecarboxylic acid	4.12245	LC	[M+H]+	129.0423@4.66
	Indoleacetic acid / 5-Hydroxyindoleacetaldehyde	2.61194	LC	[M+H]+	175.0629@7.09
	Neuraminic acid	5.37932	LC	[M+H]+	267.094@7.92
	N-Phenylacetylaspartic acid / N-Carboxyacetyl-D-phenylalanine	3.57032	LC	[M+H]+	251.0799@4.82
	N-Phenylacetylaspartic acid / N-Carboxyacetyl-D-phenylalanine	2.15555	LC	[M+H]+	251.0805@5.35
	N-Phenylacetylglutamic acid	2.87519	LC	[M+H]+	265.0962@6.13
	N-Phenylacetylglutamic acid / 2-(2-Phenylacetoxy)propionylglycine	2.49657	LC	[M+H]+	265.0956@5.52
	Dihydrocaffeic acid 3-sulfate, 3-(3,5-dihydroxyphenyl)-1-propanoic acid sulphate, Homovanillic acid sulfate	4.15991	LC	[M-H]-	262.014@4.2
	6-(2,6-dihydroxyphenoxy)-3,4,5-trihydroxyoxane-2-carboxylic acid / Pyrogallol-2-O-glucuronide	3.70843	LC	[M+H]+	302.0676@4.67
	6-{4-[3,5-dihydroxy-8-(hydroxymethyl)-8-methyl-4-oxo-4H,8H-pyrano[2,3-f]chromen-2-yl]phenoxy}-3,4,5-trihydroxyoxane-2-carboxylic acid	3.46717	LC	[M+H]+	544.1301@4.66
	(2E,4E)-2,7-Dimethyl-2,4-octadienedioic acid / 3,4-Methylene suberic acid / 2,3,5-trimethoxy-6-methylphenol	2.99445	LC	[M+H]+	198.0897@6.52
	6-hydroxy-7E,9E-Octadecadiene-11,13,15,17-tetraynoic acid	7.52544	LC	[M+H]+	280.1074@5.45
	5-Hydroxyindoleacetic acid / 5-Phenyl-1,3-oxazinane-2,4-dione / N-Acetylmethionine; N-Acetyl-L-methionine	2.5512	LC	[M+H]+	191.0585@5.37
	3,4,5-trihydroxy-6-[3-(3-hydroxy-4-oxo-4H-chromen-2-yl)phenoxy]oxane-2-carboxylic acid	3.46557	LC	[M+H]+	430.0904@6.45
	1,2,3,4-Tetrahydro-b-carboline-1,3-dicarboxylic acid	3.18264	LC	[M-H]-	260.0803@5.98
	2-[(4-methoxyphenyl)formamido]acetic acid, 3-Carbamoyl-2-phenylpropionic acid	-1.71246	LC	[M-H]-	209.0676@4.08
	[4-(3-acetyloxiran-2-yl)-2-methoxyphenyl]oxidanesulfonic acid / 5'-(3',4'-Dihydroxyphenyl)-gamma-valerolactone sulfate	2.3474	LC	[M+H]+	288.0299@5.79
	3-(3-methylbut-2-en-1-yl)-4-(sulfooxy)benzoic acid, {[(4E)-5-(4-methoxyphenyl)-3-oxopent-4-en-2-yl]oxy}sulfonic acid	2.2143	LC	[M-H]-	286.0509@8.73
	3,4,5-trihydroxy-6-[2-hydroxy-3-(3-oxopropyl)phenoxy]oxane-2-carboxylic acid	3.87635	LC	[M-H]-	342.0949@5.2
	Protocatechuic acid, 2-Pyrocatechuic acid, Gentisic acid, 2,4-Dihydroxybenzoic acid	2.20098	LC	[M+H]+	154.0259@4.15
	3,4,5-trihydroxy-6-{[1-(4-methoxyphenyl)-4-methylpent-1-en-3-yl]oxy}oxane-2-carboxylic acid	-1.8857	LC	[M-H]-	382.1606@9.46
	4-Methyl-3Z,5-hexadienoic acid, 3-heptynoic acid	2.02838	LC	[M+H]+	126.0677@4.24
	3,7-Dimethyl-2E,6E-decadien-1,10-dioic acid	2.14024	LC	[M-H]-	226.1199@8.68
	3,4,5-trihydroxy-6-(1H-indole-3-carbonyloxy)oxane-2-carboxylic acid / 2,8-Dihydroxyquinoline-beta-D-glucuronide	2.26458	LC	[M+H]+	337.0796@5.62
	Methionine sulfoximine, Picolinoylglycine, Nicotinuric acid, Isonicotinylglycine	2.41717	LC	[M+H]+	180.0553@3.73
	6-({2-[2,4-dihydroxy-3-(3-methylbut-2-en-1-yl)phenyl]propanoyl}oxy)-3,4,5-trihydroxyoxane-2-carboxylic acid	1.64059	LC	[M-H]-	426.15@7.18
	Vanillic acid 4-sulfate, 4-methoxy-3-(sulfooxy)benzoic acid, 2-[4-hydroxy-3-(sulfooxy)phenyl]acetic acid	-1.87503	LC	[M-H]-	247.9987@3.9
	10-hydroxy-2E,8Z-Decadiene-4,6-diynoic acid	3.09305	LC	[M+H]+	176.0471@4.82
	2,8-Dihydroxyquinoline-beta-D-glucuronide / 3-Indole carboxylic acid glucuronide / 3,4,5-trihydroxy-6-(1H-indole-3-carbonyloxy)oxane-2-carboxylic acid	5.52163	LC	[M+H]+	337.0801@4.9
	10-hydroxy-8E-decenoic acid	3.29028	LC	[M+H]+	186.1248@6.45
	3-Methylsubericacid / Azelaic acid	2.81456	LC	[M+H]+	188.1042@7.15
	3,4-Dimethoxybenzoic acid, Homovanillic acid, Hydroxyphenyllactic acid	5.07247	LC	[M+H]+	182.059@4.07
	3,4-Methylene suberic acid / (2E,4E)-2,7-Dimethyl-2,4-octadienedioic acid	3.06259	LC	[M+H]+	198.0889@6.67
	Betaine	2.53772	CE	[M+H]+	117.079@15.59
	Carnosine	2.65407	CE	[M+H]+	226.1069@10.25
	Citrulline	2.79661	CE	[M+H]+	175.0952@13.22
	Creatine	2.85881	CE	[M+H]+	131.0699@12.8
	Thiamine	3.9446	CE	[M+H]+	264.1045@10.03
	2-Methoxyacetaminophen sulfate	-2.66059	LC	[M-H]-	261.0306@3.78
	3-alpha-Androstanediol glucuronide	3.42113	LC	[M-H]-	468.2647@9.6
	3-Methyl-1-phenyl-3-pentanol	-2.95641	LC	[M-H]-	178.1348@7.94
	3-Sulfocatechol	5.15665	LC	[M-H]-	189.9931@3.46
	3,4-Dicaffeoyl-1,5-quinolactone	3.02637	LC	[M-H]-	498.1229@4.66
	4-Hydroxyglucobrassicin; 4-Hydroxy-3-indolylmethylglucosinolate	3.50353	LC	[M-H]-	464.0619@5.14
	4,5-Dihydro-drospirenone-3-sulfate	2.31305	LC	[M-H]-	434.2143@8.07
	5'-xanthylate(2-)	2.97739	LC	[M-H]-	398.0098@6.43
	6-Methylthioguanosine monophosphate	4.49051	LC	[M-H]-	393.0546@6.41
	Glucosamine 6-phosphate	6.53686	LC	[M-H]-	259.0496@4.63
	Glycerol tripropanoate	3.19811	LC	[M-H]-	260.1256@4.96
	Guanosine	6.49158	LC	[M-H]-	283.088@4.99
	Methyl salicylate O-[rhamnosyl-(1->6)-glucoside]	-1.49239	LC	[M-H]-	460.1614@8.07
	Prostaglandin G2 2-glyceryl Ester	2.94238	LC	[M-H]-	478.2344@8.08
	Saccharin	6.78548	LC	[M-H]-	182.9983@3.91
	Sedoheptulose	-1.71246	LC	[M-H]-	210.0737@4.09
	Sulfotrehalose	7.50954	LC	[M-H]-	422.0659@9.73
	(1R,3S,4S,6R)-6,9-Dihydroxyfenchone 6-O-b-D-glucoside	9.21206	LC	[M+H]+	346.1633@7.23
	17a-hydroxyprogesterone	2.351	LC	[M+H]+	330.2202@7.81
	2-(2,4-dihydroxyphenyl)-5,7-dihydroxy-3-(4-hydroxy-3,7-dimethylocta-2,6-dien-1-yl)-6-(3-methylbut-2-en-1-yl)-4H-chromen-4-one	3.18763	LC	[M+H]+	506.2377@4.8
	2-[5-(3,3-dimethyloxiran-2-yl)-3-methylpent-2-en-1-yl]benzene-1,3,5-triol	3.29924	LC	[M+H]+	278.1533@8.29
	2-Acetyl-5-methylpyridine	3.58265	LC	[M+H]+	135.0681@4.66
	2-Phenylethyl beta-D-glucopyranoside	2.12025	LC	[M+H]+	284.1278@7.15
	3-(3,4-dimethoxyphenyl)-5-hydroxy-7-methoxy-8-methyl-3,4-dihydro-2H-1-benzopyran-4-one	4.08364	LC	[M+H]+	344.1235@5.7
	3-Methylene-indolenine	5.6055	LC	[M+H]+	129.0583@7.88
	4-Hepteneoylglycine	3.46689	LC	[M+H]+	185.1051@5.53
	4-Hydroxyestrone	2.64007	LC	[M+H]+	286.1523@4.36
	4-Hydroxyoxprenolol glucuronide	1.99117	LC	[M+H]+	457.1986@6.67
	4-hydroxyphenylpropionylglycine / N-Acetyl-L-tyrosine	3.7593	LC	[M+H]+	223.0862@4.55
	5-[(4-Hydroxypheny)ethenyl]-2-(3-methyl-1-butenyl)-1,3-benzenediol / (4E)-1,7-bis(4-hydroxyphenyl)hept-4-en-3-one / 1-(4-hydroxyphenyl)-7-phenylheptane-3,5-dione	2.80233	LC	[M+H]+	296.1387@5.99
	5-[(4-Hydroxypheny)ethenyl]-2-(3-methyl-1-butenyl)-1,3-benzenediol / (4E)-1,7-bis(4-hydroxyphenyl)hept-4-en-3-one / 1-(4-hydroxyphenyl)-7-phenylheptane-3,5-dione	3.33983	LC	[M+H]+	296.142@5.41
	5-Hydroxyindole	2.97485	LC	[M+H]+	133.0531@5.35
	8-Methoxykynurenate / Methyl 2,6-dihydroxy-4-quinolinecarboxylate	2.99158	LC	[M+H]+	219.0525@5.67
	9-(3,4-Dimethoxyphenyl)-2-methoxy-1H-phenalen-1-one / 3,4,5-Trimethoxyphenyl glucoside	2.03425	LC	[M+H]+	346.1205@5.39
	Acetaminophen glucuronide	2.75782	LC	[M+H]+	327.0968@5.21
	Acetyl-N-formyl-5-methoxykynurenamine	2.40271	LC	[M+H]+	264.1114@9.91
	alpha-D-Xylopyranosyl-(1->6)-beta-D-glucopyranosyl-(1->4)-D-glucose	6.19431	LC	[M+H]+	474.1571@7.72
	Arecoline	3.08739	LC	[M+H]+	155.0928@4.95
	Benzaldehyde	3.22594	LC	[M+H]+	106.0419@4.81
	DAMGO; (D-Ala(2)-mephe(4)-gly-ol(5))enkephalin; Tyr-D-Ala-Gly-MePhe-Gly-ol	2.85634	LC	[M+H]+	513.2582@9.03
	Dehydroepiandrosterone 3-glucuronide / Testosterone glucuronide	2.05411	LC	[M+H]+	464.2391@8.21
	Desethylchloroquine	5.06304	LC	[M+H]+	291.1495@5.08
	Dihydromorphine-3-glucuronide	2.33279	LC	[M+H]+	463.1886@8.2
	Diphenylcarbazide	3.70573	LC	[M+H]+	242.1157@5.72
	Epinephrine / Normetanephrine / Methylnoradrenaline	3.81715	LC	[M+H]+	183.0897@5.39
	Ethyl 7-epi-12-hydroxyjasmonate glucoside	2.14006	LC	[M+H]+	416.2055@8.07
	Glutathionylaminopropylcadaverine	2.37555	LC	[M+H]+	448.2463@9.27
	Glycerol tripropanoate	3.83466	LC	[M+H]+	260.1247@5.71
	Guanosine / 8-Hydroxy-deoxyguanosine / Avenanthramide 1p	6.16413	LC	[M+H]+	283.0876@4.99
	Hydroxypentobarbital	2.93051	LC	[M+H]+	242.1239@5.21
	hydroxyphenylpropionylglycine	2.60584	LC	[M+H]+	223.0872@3.98
	Indoleacetyl glutamine	2.63324	LC	[M+H]+	303.122@5.3
	Indolepyruvate	5.08283	LC	[M+H]+	203.062@5.6
	Isoamyl 2-furonpropionate / (R)-8-Acetoxycarvotanacetone	2.91448	LC	[M+H]+	210.1255@7.36
	Isopentenyladenine-9-N-glucoside	9.50652	LC	[M+H]+	363.189@7.23
	L-Acetopine	3.33501	LC	[M+H]+	232.1169@7.95
	L-DOPA 3'-glucoside / Epinephrine glucuronide	-3.70819	LC	[M+H]+	359.1222@4.91
	Mesobilirubinogen	3.62568	LC	[M+H]+	592.3253@8.01
	Methionyl-Hydroxyproline	2.38721	LC	[M+H]+	262.0963@4.85
	Morphine, Dihydroisomorphine, Hydromorphone	2.41912	LC	[M+H]+	285.1363@3.77
	N-butanoyl-lhomoserine lactone	2.01935	LC	[M+H]+	171.0897@5.42
	N-docosahexaenoyl histidine	5.04706	LC	[M+H]+	465.3037@8.3
	N-Phenylacetylglycine / Methyl hippurate	4.09902	LC	[M+H]+	193.0745@5.43
	p-Cresol	3.95562	LC	[M+H]+	108.0573@5.39
	Quinoline	2.97813	LC	[M+H]+	129.0568@7.09
	xi-2,3-Octadiene-5,7-diyn-1-ol	2.86864	LC	[M+H]+	118.0418@6.07
	LC: liquid chromatography; CE: capillary electrophoresis; GC: gas chromatography; NA: not available.
